# Supplementary material for: Coffee and Risk of Pancreatic Cancer: Insights from Two-Sample and Multivariable Mendelian Randomization Analyses
Source: Nutrients. 2024 Oct 31;16(21):3723. doi: 10.3390/nu16213723 (PMC11547416; doi:10.3390/nu16213723)
Supplement: Supplementary file 1 [file nutrients-16-03723-s001.zip]

Archive with 1 entries (1 files):
- nutrients-3213651-supplementary.xlsx
