# Supplementary material for: Coffee and Risk of Pancreatic Cancer: Insights from Two-Sample and Multivariable Mendelian Randomization Analyses
Source: Nutrients. 2024 Oct 31;16(21):3723. doi: 10.3390/nu16213723 (PMC11547416; doi:10.3390/nu16213723)
Supplement: Supplementary file 1 [file nutrients-16-03723-s001.zip › nutrients-3213651-supplementary.xlsx]

## Sheet: S1
Supplementary Table S1. The detail information of outcomes and exposure phenotypes included in this study.
Phenotypes	Source	UKB-ID	Ethnic	nCase	Simple sizes	Description	Reference	Web-Link
Pancreatic cancer (EA)	JENGER	bbj-a-140	East Asian	442	196187	Neoplastic; Mean age(Case samples):66.4, Mean age(Control samples):61.6; Cases: 442[Male=288, Female=154], Controls: 195,745 [Male=97,655, Female=98,090]	DOI: 10.1038/s41588-020-0640-3	http://jenger.riken.jp/en/
Pancreatic cancer (EU)	Rashkin SR, et al.	NA	European	663	410350	Neoplasms; Individuals from two large, independent, and contemporary cohorts unselected for phenotype—the UK Biobank (UKB) and the Kaiser Permanente Genetic Epidemiology Research on Adult Health and Aging (GERA) cohorts. Cases: UKB: 471[Mean age=65.9], GERA:192[Mean age=76]; Controls: UKB: 359825[Male=169,970, Female=189,855], GERA: 50525[Male=20,724, Female=29,801]	DOI: 10.1038/s41467-020-18246-6	https://www.ebi.ac.uk/gwas/studies/GCST90011815
Coffee consumption (EA)	Matoba N, et al.	NA	East Asian	152634	165084	Cups per day and average consumption among Japanese adults aged 20 years and older was 151g for coffee and cocoa (mostly coffee).	DOI: 10.1038/s41562-019-0805-1	https://www.ebi.ac.uk/gwas/studies/GCST009801
Coffee intake (EA)	Pan-UKB team	ukb-e-1498_EAS	East Asian	2338	2338	UKB questionnaire: "How many cups of coffee do you drink each DAY? "How many cups of coffee do you drink each DAY? (Include decaffeinated coffee)" "Did you drink any coffee yesterday?" "Did you add milk, cream or whitener (e.g. Coffee-mate) to your instant coffee?" "Did you drink any coffee yesterday? Was it decaffeinated coffee?" "What type of coffee do you usually drink?", etc.	NA	https://gwas.mrcieu.ac.uk/
Coffee consumption (EU)	Jiang L, et al.	ukb-100240	European	45146	64001	idem.	DOI: 10.1038/s41588-021-00954-4	https://www.ebi.ac.uk/gwas/studies/GCST90041724
Coffee intake (EU)	Schoeler T, et al.	ukb-1498_EUR	European	263464	389665	idem.	DOI: 10.1038/s41562-023-01579-9	https://www.ebi.ac.uk/gwas/studies/GCST90267274
Caffeine drink	Jiang L, et al.	NA	European	8800	418744	idem.	DOI: 10.1038/s41588-021-00954-4	https://www.ebi.ac.uk/gwas/studies/GCST90043722
Instant coffee	Yang lab	ukb-100260	European	64001	64001	idem.	DOI: 10.1038/s41588-019-0530-8	https://yanglab.westlake.edu.cn/
Decaffeinated coffee	Yang lab	ukb-100360	European	7241	64001	idem.	DOI: 10.1038/s41588-021-00954-4	https://yanglab.westlake.edu.cn/
Ground coffee (espresso, filter etc)	Neale lab	ukb-d-1508_3	European	64962	283449	idem.	NA	https://gwas.mrcieu.ac.uk/
AgeSmk	GSCAN	NA	European	618541	728455	Smoking phenotypes were selected to represent different stages of tobacco use and addiction, including initiation, the onset of regular use, amount smoked and cessation. Measures of onset included whether an individual ever smoked regularly (smoking initiation (SmkInit)) and the age at which the individual began smoking regularly (AgeSmk). Amount smoked among current and former regular smokers wa…	DOI: 10.1038/s41586-022-05477-4	https://genome.psych.umn.edu/index.php/GSCAN
CigDay	GSCAN	NA	European	618489	783784	idem.	DOI: 10.1038/s41586-022-05477-4	https://genome.psych.umn.edu/index.php/GSCAN
SmkCes	GSCAN	NA	European	1147272	1400535	idem.	DOI: 10.1038/s41586-022-05477-4	https://genome.psych.umn.edu/index.php/GSCAN
SmkInit	GSCAN	NA	European	2669029	3382012	idem.	DOI: 10.1038/s41586-022-05477-4	https://genome.psych.umn.edu/index.php/GSCAN
DrnkWk	GSCAN	NA	European	2428851	2965643	Alcohol use was widely available across most studies, measured as drinks per week (DrnkWk).	DOI: 10.1038/s41586-022-05477-4	https://genome.psych.umn.edu/index.php/GSCAN
T2D	FINNGEN R10	NA	European	57698	365950	Type 2 diabetes, definitions combined; Hospital discharge: ICD-10.	DOI: 10.1038/s41586-022-05473-8	https://www.finngen.fi/fi
BMI	GIANT	NA	European	681275	681275	Anthropometric traits: Body mass index.	DOI: 10.1093/hmg/ddy271	https://portals.broadinstitute.org/collaboration/giant/index.php/GIANT_consortium
Abbreviations: AgeSmk, Age of initiation; CigDay, Cigarettes per day; SmkCes, Smoking cessation; SmkInit, Smoking initiation; DrnkWk, Drinks per week; T2D, type two diabetes; BMI, body mass index; JENDER, Japanese ENcyclopedia of GEnetic associations by Riken; GSCAN, Sequencing Consortium of Alcohol and Nicotine use; GIANT, Genetic Investigation of Anthropometric Traits; ukb, UK biobank. bbj-a, B…

## Sheet: S2
Supplementary Table S2. Eliminating SNPs associated with known confounding factors.
Exposure	SNP	Pos(hg19)	A1	A2	Trait	Beta	P	N	Potential confunders
Coffee consumption (EA)	rs11525583	chr12:112261638	A	G	Body mass index	-0.02045	2.91e-08	173430	BMI
	rs11525583	chr12:112261638	A	G	Body mass index males	-0.02651	1.2e-07	90992	BMI
Coffee consumption (EU)	rs2472297	chr15:75027880	C	T	Body mass index	-0.0145	9e-08	336107	BMI
	rs2472297	chr15:75027880	C	T	Average weekly beer plus cider intake	0.01111	8.71e-07	241447	Drink
	rs6968554	chr7:17287106	A	G	Average weekly beer plus cider intake	0.009515	4.91e-06	241447	Drink
Caffeine drink	rs2472297	chr15:75027880	C	T	Body mass index	-0.0145	9e-08	336107	BMI
	rs2472297	chr15:75027880	C	T	Average weekly beer plus cider intake	0.01111	8.71e-07	241447	Drink
Decaffeinated coffee	rs190327	chr5:167353899	A	G	Waist circumference	0.0197	1.73e-07	336639	BMI
	rs190327	chr5:167353899	A	G	Weight	0.01833	8.19e-07	336227	BMI
	rs190327	chr5:167353899	A	G	Body mass index	0.0205	1.11e-06	336107	BMI
	rs190327	chr5:167353899	A	G	Basal metabolic rate	0.01293	4.6e-06	331307	BMI、T2D
	rs190327	chr5:167353899	A	G	Whole body fat mass	0.0188	5.99e-06	330762	BMI、T2D
Abbreviations: SNP, single nucleotide polymorphism; Pos, position; A1, effect allele; A2, other allele; N, sample size; chr, chromosome.

## Sheet: S3
Supplementary Table S3. Power calculations for Mendelian Randomization.
Population	Outcome	Nsamples (Cases/Controls)	Exposure	OR	Power
East Asian	Pancreatic cancer (EA)	196,187 (442/195,745)	Coffee consumption (EA)	0.873	0.78
			Coffee intake (EA)	0.81	1
European	Pancreatic cancer (EU)	411,013 (663/410,350)	Coffee consumption (EU)	1.158	0.82
			Coffee intake (EU)	1.739	1
			Caffeine drink	0.699	0.68
			Instant coffee	0.858	0.51
			Decaffeinated coffee	1.189	0.76
			Ground coffee (espresso, filter etc)	0.947	0.12
Abbreviations: EA, East Asian; EU, Europe; α=0.05.

## Sheet: S4
Supplementary Table S4. Single nucleotide polymorphisms used as instrumental variables in the analysis of TSMR
Phenotype	SNP	A1	A2	eaf.exposure	se.exposure	beta.exposure	pval.exposure	F1_val	R2	F2_val	se.outcome	beta.outcome	pval.outcome
Coffee consumption (EA)	rs10774684	T	C	0.515335	0.0116139	0.071879	6.05281e-10	38.3043	0.000250892	38.3038	0.0674933	-0.0321555	0.633772
Coffee consumption (EA)	rs11204671	C	T	0.653244	0.011818	-0.0784573	3.16254e-11	44.0736	0.00028867	44.073	0.0715841	-0.0782905	0.274092
Coffee consumption (EA)	rs12189679	G	A	0.63714	0.0116907	-0.066773	1.11897e-08	32.6228	0.000213686	32.6223	0.0698913	0.167252	0.167098
Coffee consumption (EA)	rs1260326	T	C	0.559448	0.0113267	-0.0964857	1.61731e-17	72.5636	0.000475184	72.5627	0.0678224	0.0265108	0.695881
Coffee consumption (EA)	rs13234378	A	T	0.896444	0.0185897	-0.107796	6.6833e-09	33.6249	0.000220249	33.6244	0.111298	-0.305077	0.0612393
Coffee consumption (EA)	rs1349140	C	T	0.875427	0.0171947	-0.148494	5.81986e-18	74.5811	0.000488388	74.5801	0.105676	0.151827	0.150796
Coffee consumption (EA)	rs1859337	T	C	0.61312	0.0115323	-0.118952	6.04816e-25	106.393	0.000696559	106.391	0.0688377	0.043358	0.528787
Coffee consumption (EA)	rs3815455	C	T	0.582626	0.0114045	-0.0668046	4.69207e-09	34.3131	0.000224756	34.3127	0.0682174	0.0965732	0.156873
Coffee consumption (EA)	rs4410790	T	C	0.62958	0.0119373	-0.213048	3.03614e-71	318.524	0.00208251	318.52	0.0691453	0.0726122	0.293655
Coffee consumption (EA)	rs4766566	T	C	0.673565	0.0119542	-0.218501	1.23482e-74	334.092	0.00218406	334.087	0.0714492	-0.0136709	0.848261
Coffee consumption (EA)	rs5760444	C	T	0.589105	0.011375	-0.0731622	1.26067e-10	41.3686	0.000270958	41.368	0.0703661	0.0242284	0.730606
Coffee consumption (EA)	rs58806801	G	A	0.777011	0.0136752	0.0836918	9.35936e-10	37.454	0.000245324	37.4535	0.0828806	0.0393134	0.635259
Coffee consumption (EA)	rs662356	G	A	0.516028	0.0112158	-0.108199	5.0607e-22	93.0649	0.000609354	93.0637	0.06703	0.043185	0.519404
Coffee consumption (EA)	rs662799	A	G	0.646258	0.011709	0.065836	1.88014e-08	31.6146	0.000207084	31.6142	0.0723908	0.026556	0.713737
Coffee consumption (EA)	rs7307039	A	G	0.73233	0.0128681	0.105301	2.76624e-16	66.9632	0.000438525	66.9623	0.0768309	0.0258091	0.736931
Coffee consumption (EA)	rs75544042	G	A	0.702568	0.0123111	0.0689059	2.18024e-08	31.327	0.000205201	31.3266	0.073603	0.112471	0.126493
Coffee intake (EA)	rs35257420	A	G	0.7944	0.02664	0.1244	3.039e-06	21.8058	0.00924051	21.7872	0.086181	-0.0420159	0.625883
Coffee intake (EA)	rs4287989	A	G	0.4237	0.02248	0.1231	4.30398e-08	29.9863	0.0126632	29.9607	0.0708315	-0.043295	0.541042
Coffee intake (EA)	rs58336356	T	G	0.95126	0.04742	0.2335	8.492e-07	24.2466	0.0102642	24.2258	0.203272	0.128777	0.526395
Coffee intake (EA)	rs59032073	A	G	0.8111	0.02621	-0.1244	2.06201e-06	22.5272	0.00954328	22.5079	0.0821794	-0.00373727	0.963727
Coffee intake (EA)	rs62417862	G	A	0.98873	0.1034	-0.483	2.988e-06	21.8199	0.00924643	21.8013	0.374353	0.353313	0.345273
Coffee consumption (EU)	rs10447299	G	A	0.48218	0.0123836	-0.057405	3.55961e-06	21.4885	0.000335639	21.4878	0.0553074	-0.103819	0.0605
Coffee consumption (EU)	rs117234665	A	G	0.0142204	0.0523346	0.24331	3.33349e-06	21.6143	0.000337605	21.6137	0.233662	0.0565704	0.8087
Coffee consumption (EU)	rs11939505	A	G	0.159039	0.0169743	-0.0806398	2.02714e-06	22.5691	0.000352513	22.5684	0.0721045	0.152918	0.3394
Coffee consumption (EU)	rs12094804	G	A	0.059585	0.0261877	-0.123758	2.29204e-06	22.3332	0.00034883	22.3325	0.114647	0.0272684	0.812
Coffee consumption (EU)	rs12613775	T	C	0.162874	0.0167694	0.076631	4.88441e-06	20.8821	0.000326171	20.8814	0.0718371	0.113505	0.1141
Coffee consumption (EU)	rs143784347	T	C	0.0206159	0.0442627	-0.225975	3.30245e-07	26.0642	0.000407082	26.0634	0.208093	-0.312472	0.1332
Coffee consumption (EU)	rs17701213	C	T	0.108389	0.0199546	-0.0972949	1.08361e-06	23.7736	0.000371318	23.7728	0.0892479	0.114401	0.1999
Coffee consumption (EU)	rs2065113	G	A	0.0952566	0.0211988	-0.127928	1.59277e-09	36.4174	0.000568689	36.4162	0.0958032	-0.10445	0.2756
Coffee consumption (EU)	rs2237526	T	C	0.323336	0.0134533	-0.0657845	1.00917e-06	23.9105	0.000373457	23.9098	0.0600744	-0.00269636	0.9642
Coffee consumption (EU)	rs62159340	T	G	0.18739	0.0160844	-0.0812089	4.44307e-07	25.4916	0.000398142	25.4908	0.082384	0.0513986	0.5327
Coffee consumption (EU)	rs7245162	T	G	0.325781	0.0132468	0.0632728	1.78409e-06	22.8146	0.000356345	22.8138	0.058007	0.0697789	0.229
Coffee consumption (EU)	rs8135992	G	A	0.19713	0.0158138	-0.0749207	2.1618e-06	22.4456	0.000350584	22.4449	0.0678048	0.0529789	0.4346
Coffee consumption (EU)	rs9904630	C	T	0.305495	0.0134631	-0.0616332	4.69588e-06	20.9575	0.000327348	20.9568	0.0592862	0.0315939	0.5941
Coffee intake (EU)	rs10188334	T	C	0.173	0.0078315	-0.04744	1.38e-09	36.6944	0.000139257	36.6941	0.0759103	-0.0983963	0.1949
Coffee intake (EU)	rs1057868	T	C	0.2952	0.0064143	0.067087	1.33e-25	109.39	0.000415027	109.389	0.0601055	0.116309	0.05298
Coffee intake (EU)	rs1260326	T	C	0.4105	0.005943	-0.042454	9.1e-13	51.03	0.000193651	51.0296	0.0564534	-0.0673157	0.2331
Coffee intake (EU)	rs16903275	A	C	0.172	0.0080115	0.050045	4.19e-10	39.0206	0.000148084	39.0203	0.0719826	0.138228	0.05482
Coffee intake (EU)	rs1877723	T	C	0.338	0.0063308	-0.036746	6.46e-09	33.6902	0.000127857	33.6899	0.0602383	-0.00995033	0.8688
Coffee intake (EU)	rs2472297	T	C	0.2147	0.0065528	0.15404	3.42e-122	552.603	0.00209306	552.599	0.0645724	0.0193867	0.764
Coffee intake (EU)	rs29647	C	T	0.3201	0.0063284	-0.035603	1.85e-08	31.6508	0.000120119	31.6506	0.0598846	0.0146915	0.8062
Coffee intake (EU)	rs34060476	G	A	0.1233	0.0085654	0.070788	1.4e-16	68.3005	0.000259173	68.3	0.0800666	0.0841428	0.2933
Coffee intake (EU)	rs34190000	T	G	0.3052	0.0062971	-0.035148	2.38e-08	31.1544	0.000118235	31.1542	0.0595747	0.0557241	0.3496
Coffee intake (EU)	rs4410790	T	C	0.3847	0.0060335	-0.12822	3.2e-100	451.62	0.00171123	451.616	0.0579832	-0.100484	0.0831
Coffee intake (EU)	rs476828	C	T	0.2465	0.0068068	0.052995	6.94e-15	60.6155	0.000230018	60.6151	0.0645093	0.0159262	0.805
Coffee intake (EU)	rs553108	A	G	0.3748	0.0059013	0.033889	9.32e-09	32.9778	0.000125155	32.9776	0.0562502	-0.0143018	0.7993
Coffee intake (EU)	rs56094641	G	A	0.4344	0.0059232	0.039423	2.82e-11	44.2982	0.000168109	44.2979	0.0559028	-0.0168571	0.763
Coffee intake (EU)	rs56113850	T	C	0.4076	0.0058871	-0.042336	6.42e-13	51.715	0.00019625	51.7146	0.0562131	-0.055407	0.3243
Coffee intake (EU)	rs574367	T	G	0.1899	0.0071104	0.039524	2.72e-08	30.8982	0.000117263	30.898	0.0680591	0.015723	0.8173
Coffee intake (EU)	rs6062357	T	C	0.4453	0.0060214	0.037018	7.86e-10	37.7947	0.000143432	37.7944	0.104309	-0.0524027	0.6154
Coffee intake (EU)	rs73066852	G	A	0.1213	0.0080306	0.046941	5.06e-09	34.1671	0.000129667	34.1669	0.0773837	-0.0247902	0.7487
Coffee intake (EU)	rs74904971	A	C	0.0944	0.0091745	-0.064131	2.75e-12	48.862	0.000185425	48.8616	0.0869288	0.0161294	0.8528
Caffeine drink	rs111498605	A	G	0.0581209	0.0328576	-0.159585	1.19258e-06	23.5892	5.633e-05	23.589	0.108204	0.175306	0.1052
Caffeine drink	rs12444105	A	G	0.352713	0.0160648	0.0735713	4.65735e-06	20.9733	5.00836e-05	20.9732	0.0582853	-0.0699934	0.2298
Caffeine drink	rs148225900	G	A	0.00657658	0.097849	0.453097	3.64654e-06	21.4422	5.12034e-05	21.4421	0.499101	-0.116716	0.8151
Caffeine drink	rs16866350	T	C	0.0653218	0.0311855	-0.148225	2.0041e-06	22.5911	5.39468e-05	22.591	0.115419	-0.110288	0.3393
Caffeine drink	rs190925511	T	G	0.0152045	0.0646161	0.318224	8.44291e-07	24.2541	5.79176e-05	24.2539	0.289984	-0.523189	0.0712
Caffeine drink	rs1990911	T	C	0.13052	0.0228966	-0.107255	2.80891e-06	21.9429	5.23988e-05	21.9427	0.0812434	0.0020978	0.9794
Caffeine drink	rs34615302	T	C	0.327659	0.0164005	0.0757237	3.89031e-06	21.3181	5.09071e-05	21.318	0.0586577	0.0153167	0.794
Caffeine drink	rs56275161	G	A	0.0126958	0.0695496	-0.319672	4.30025e-06	21.1261	5.04486e-05	21.126	0.230633	0.230924	0.3167
Caffeine drink	rs7554063	A	G	0.0732635	0.029675	0.136886	3.97206e-06	21.2783	5.0812e-05	21.2782	0.103929	0.101701	0.3278
Caffeine drink	rs76186550	C	T	0.0576555	0.0332531	0.153063	4.1651e-06	21.1873	5.05948e-05	21.1872	0.12108	-0.10472	0.3871
Instant coffee	rs12964641	A	G	0.240174	0.0135143	-0.0664955	8.63761e-07	24.2101	0.000378135	24.2094	0.0652271	-0.0381625	0.5585
Instant coffee	rs1833505	C	A	0.480604	0.011478	-0.0617185	7.56898e-08	28.9133	0.00045156	28.9124	0.055614	-0.0702079	0.2068
Instant coffee	rs2259292	C	T	0.433821	0.0115943	0.0591544	3.3604e-07	26.0307	0.000406557	26.0298	0.0656171	0.0557185	0.3958
Instant coffee	rs4901702	G	A	0.431296	0.0116821	0.05508	2.41823e-06	22.2303	0.000347223	22.2296	0.0563787	-0.0711106	0.2072
Instant coffee	rs7214821	C	T	0.0483742	0.0266011	0.12875	1.29823e-06	23.4258	0.000365889	23.4251	0.139223	-0.187309	0.1785
Instant coffee	rs7455264	T	C	0.0410775	0.0288112	-0.136444	2.18196e-06	22.4278	0.000350306	22.4271	0.14257	0.112833	0.4287
Instant coffee	rs77191859	T	C	0.0748656	0.0216788	0.0999607	4.00758e-06	21.2612	0.000332091	21.2606	0.106805	-0.0634442	0.5525
Decaffeinated coffee	rs140872510	C	A	0.0323333	0.0506648	-0.233804	3.93621e-06	21.2957	0.000332629	21.295	0.163663	-0.149282	0.3617
Decaffeinated coffee	rs144722208	C	A	0.00915832	0.0957936	0.46373	1.29234e-06	23.4346	0.000366026	23.4339	0.269061	0.111602	0.6783
Decaffeinated coffee	rs17415059	T	C	0.392552	0.0184531	0.084373	4.82413e-06	20.9059	0.000326543	20.9052	0.0562978	0.0778534	0.1667
Decaffeinated coffee	rs28532249	C	T	0.106436	0.0296042	-0.13531	4.86248e-06	20.8907	0.000326306	20.8901	0.0933497	-0.0856271	0.359
Decaffeinated coffee	rs464519	G	A	0.263231	0.0202133	-0.0978559	1.29081e-06	23.4369	0.000366061	23.4361	0.0622838	0.0193867	0.7556
Decaffeinated coffee	rs6039216	C	T	0.359799	0.0185369	-0.0858446	3.63883e-06	21.4463	0.00033498	21.4456	0.0569952	0.0520304	0.3613
Decaffeinated coffee	rs6494875	C	A	0.223917	0.0213726	-0.0977118	4.83493e-06	20.9016	0.000326476	20.9009	0.0656218	0.0380134	0.5624
Decaffeinated coffee	rs72779215	A	G	0.0555949	0.038869	0.189018	1.15649e-06	23.6483	0.000369362	23.6475	0.135698	0.0456252	0.7367
Ground coffee (espresso, filter etc)	rs1079815	T	C	0.317202	0.00616769	0.0395176	1.4822e-10	41.0522	0.00014481	41.0519	0.0597778	0.00521357	0.9305
Ground coffee (espresso, filter etc)	rs12323725	G	A	0.389964	0.0059295	-0.0365006	7.47166e-10	37.8934	0.000133669	37.8932	0.0579064	0.00290421	0.96
Ground coffee (espresso, filter etc)	rs12735232	C	T	0.157303	0.00786488	0.0470176	2.25656e-09	35.7385	0.000126069	35.7383	0.0761782	-0.0163654	0.8299
Ground coffee (espresso, filter etc)	rs1437971	A	C	0.345639	0.00615324	-0.0348959	1.41848e-08	32.1619	0.000113453	32.1616	0.0577242	0.0962189	0.09554
Ground coffee (espresso, filter etc)	rs1566085	G	T	0.451993	0.00583018	-0.0346295	2.8555e-09	35.28	0.000124451	35.2797	0.0662955	-0.0868659	0.1901
Ground coffee (espresso, filter etc)	rs1788760	A	G	0.331534	0.00610577	-0.0403589	3.84422e-11	43.6916	0.000154119	43.6913	0.0590694	-0.0434296	0.4622
Ground coffee (espresso, filter etc)	rs197392	G	A	0.206584	0.00708238	-0.0396076	2.23934e-08	31.2751	0.000110325	31.2749	0.0698243	-0.0646635	0.3544
Ground coffee (espresso, filter etc)	rs2472297	T	C	0.267337	0.00645966	0.0576422	4.52144e-19	79.6273	0.000280844	79.6267	0.0645724	0.0193867	0.764
Ground coffee (espresso, filter etc)	rs324416	A	G	0.170374	0.00763801	0.0419139	4.07565e-08	30.1131	0.000106227	30.1129	0.072808	0.0309171	0.6711
Ground coffee (espresso, filter etc)	rs35626515	A	C	0.404996	0.0058459	-0.0468758	1.06977e-15	64.2976	0.000226789	64.2971	0.0567862	-0.0369104	0.5157
Ground coffee (espresso, filter etc)	rs3796386	A	G	0.42607	0.00578227	-0.0424958	1.99206e-13	54.0126	0.000190519	54.0122	0.056359	0.0659262	0.2421
Ground coffee (espresso, filter etc)	rs437021	T	C	0.458079	0.00575107	-0.03344	6.07899e-09	33.8092	0.000119264	33.809	0.055227	-0.0120274	0.8276
Ground coffee (espresso, filter etc)	rs4410790	T	C	0.363854	0.00595649	-0.0418092	2.23302e-12	49.2678	0.000173785	49.2674	0.0579832	-0.100484	0.0831
Ground coffee (espresso, filter etc)	rs55678522	A	G	0.209077	0.00705312	0.0397433	1.75207e-08	31.7516	0.000112006	31.7514	0.0696766	-0.0964913	0.1661
Ground coffee (espresso, filter etc)	rs57468227	C	T	0.393293	0.00587879	0.0396767	1.48737e-11	45.5507	0.000160676	45.5504	0.0565085	-0.0124225	0.826
Ground coffee (espresso, filter etc)	rs6742622	A	G	0.349472	0.00602541	-0.0336085	2.43587e-08	31.1118	0.000109749	31.1116	0.0573502	0.0638987	0.2652
Ground coffee (espresso, filter etc)	rs7140680	A	G	0.41872	0.00583312	-0.0319059	4.50587e-08	29.9185	0.000105541	29.9183	0.0563435	-0.052877	0.348
Ground coffee (espresso, filter etc)	rs7190738	C	A	0.288956	0.0063707	0.035116	3.54557e-08	30.3834	0.00010718	30.3831	0.0625731	-0.00478852	0.939
Ground coffee (espresso, filter etc)	rs730934	C	T	0.477426	0.00574927	-0.0330496	9.00459e-09	33.0451	0.000116569	33.0449	0.0552834	-0.0140989	0.7987
Ground coffee (espresso, filter etc)	rs7572185	A	G	0.125074	0.00867223	-0.0561589	9.43633e-11	41.9349	0.000147923	41.9346	0.0810239	0.100926	0.2129
Ground coffee (espresso, filter etc)	rs7896518	G	A	0.431941	0.0059375	0.04074	6.81538e-12	47.0798	0.000166069	47.0795	0.103467	-0.0176434	0.8646
Ground coffee (espresso, filter etc)	rs793524	G	A	0.314613	0.0061815	0.0356753	7.86616e-09	33.3079	0.000117496	33.3077	0.0588771	0.0515038	0.3817
Ground coffee (espresso, filter etc)	rs7963859	G	T	0.212602	0.00711909	0.039011	4.25871e-08	30.0279	0.000105926	30.0277	0.0839022	-0.150057	0.0737
Ground coffee (espresso, filter etc)	rs834233	A	G	0.36032	0.00595563	-0.0340323	1.10152e-08	32.6533	0.000115187	32.6531	0.0581648	-0.0732505	0.2079
Ground coffee (espresso, filter etc)	rs890546	C	T	0.360412	0.00602389	-0.0362213	1.82186e-09	36.1555	0.000127539	36.1552	0.057945	0.0483139	0.4044
Ground coffee (espresso, filter etc)	rs9372625	A	G	0.382495	0.00592411	0.0435423	1.98184e-13	54.0227	0.000190554	54.0223	0.0576215	-0.0465973	0.4187
Ground coffee (espresso, filter etc)	rs9537784	G	A	0.246059	0.00666047	-0.0379678	1.19479e-08	32.4953	0.00011463	32.4951	0.0641412	0.0132123	0.8368
Ground coffee (espresso, filter etc)	rs989134	A	C	0.494446	0.0057688	-0.0359682	4.51912e-10	38.8746	0.00013713	38.8744	0.0559368	0.00538547	0.9233
Abbreviations: TSMR, two sample mendelian randomization analysis; SNP, single nucleotide polymorphism; A1, effect allele; A2, other allele; eaf, effect allele frequency; se, standard error; EA, East Asian; EU, European.

## Sheet: S5
Supplementary Table S5. Instrumental variables of AgeSmk in the MVMR analyses of pancreatic cancer and coffee intake (EU)
SNP	chr	pos	A1	A2	eaf.AgeSmk	se.AgeSmk	beta.AgeSmk	se.exposure	beta.exposure	se.outcome	beta.outcome
rs11664406	18	60064745	T	C	0.658052	0.003	-0.0112	0.0061931	0.03407	0.0587995	-0.00461061
rs11742322	5	7378078	C	T	0.305169	0.003	-1.4e-05	0.0063285	-0.034891	0.0596947	-0.0555127
rs11760654	7	75965497	T	C	0.365805	0.003	0.00659	0.0060634	0.033132	0.0575819	-0.112273
rs11778371	8	27462388	T	C	0.0695825	0.006	0.0302	0.012834	0.02476	0.122193	0.0371031
rs11854314	15	73808959	T	C	0.100398	0.004	-0.00381	0.0094183	0.061531	0.0867616	-0.100484
rs12459249	19	40833991	C	T	0.681909	0.003	-0.00181	0.0061672	-0.038654	0.0590061	-0.0130852
rs13162708	5	88647527	T	C	0.143141	0.004	0.0032	0.0086827	0.050333	0.0764161	-0.163696
rs1404960	7	17101971	G	A	0.321074	0.003	0.000625	0.0064388	-0.044733	0.0606637	0.0044899
rs1612143	7	16966844	G	T	0.366799	0.003	-0.000382	0.0065659	0.039274	0.117006	-0.116646
rs17779352	7	17310002	C	T	0.0735587	0.004	0.00465	0.011036	0.066638	0.0953228	-0.173996
rs190774408	2	62619049	T	G	0.114314	0.004	0.0214	0.008891	-0.00023046	0.17496	0.00179838
rs2215716	12	10891749	A	G	0.12326	0.004	-0.00294	0.0080632	0.045289	0.0860302	0.0404699
rs2250259	4	28431621	G	A	0.728628	0.003	0.0156	0.0065996	0.020552	0.0778862	-0.107585
rs241979	12	3725308	A	G	0.246521	0.003	-0.0159	0.0067307	-0.00030308	0.065634	0.123633
rs2491383	10	104856882	G	T	0.61829	0.003	0.0152	0.0059523	0.0055497	0.0562296	-0.0120726
rs2607015	6	31795066	C	G	0.441352	0.003	0.0154	0.005905	-0.028724	0.101359	-0.0466724
rs2725234	4	88011120	T	C	0.0775348	0.004	-0.007	0.0096749	-0.053089	0.115949	-0.0447882
rs2867105	2	601905	G	T	0.826044	0.003	-0.00697	0.0076645	-0.043113	0.075491	-0.132275
rs34838337	11	64103420	C	T	0.178926	0.003	-0.0184	0.0076642	-0.017016	0.0849185	-0.0243952
rs35780153	4	2843547	T	C	0.295229	0.003	0.0144	0.0065633	-0.036659	0.0623494	-0.00652122
rs42129	7	73408518	A	C	0.157058	0.003	-0.000599	0.0078959	0.044924	0.0743191	-0.117883
rs4665972	2	27375230	C	T	0.584493	0.003	-0.00257	0.0060073	-0.039066	0.0568931	-0.0541394
rs516636	1	177886382	A	C	0.191849	0.003	-0.00117	0.0071103	0.038843	0.0677892	-0.0208151
rs6062678	20	64257449	T	G	0.437376	0.003	-0.00181	0.0059777	0.036168	0.0560511	-0.00732677
rs62263913	3	85604255	C	G	0.365805	0.003	0.0164	0.0061728	0.018096	0.121356	-0.055407
rs62444738	7	17529569	G	A	0.305169	0.003	0.00574	0.0064221	-0.035528	0.0600631	-0.0156214
rs74922218	15	74224274	A	C	0.0188867	0.01	-0.000453	0.020232	0.11752	0.433387	0.662482
rs7722978	5	170860694	T	A	0.680915	0.003	-0.00884	0.0062703	-0.034307	0.0808087	0.0251803
rs80047157	15	74344665	C	T	0.153082	0.004	-0.00552	0.0085361	-0.055541	0.144569	-0.0183677
rs8047587	16	53764710	T	G	0.462227	0.003	0.000735	0.0058742	0.034142	0.0556805	0.0357532
rs8082191	17	33212125	T	A	0.300199	0.003	0.0153	0.0064707	-0.0019323	0.060678	-0.0580529
Abbreviations: AgeSmk, Age of initiation; MVMR, multivariable mendelian randomization; SNP, single nucleotide polymorphism; chr, chromosome; Pos, position; A1, effect allele; A2, other allele; se, standard error; exposure: coffee intake (EU); outcome: pancreatic carcinoma.

## Sheet: S6
Supplementary Table S6. Instrumental variables of CigDay in the MVMR analyses of pancreatic cancer and coffee intake (EU)
SNP	chr	pos	A1	A2	eaf.CigDay	se.CigDay	beta.CigDay	se.exposure	beta.exposure	se.outcome	beta.outcome
rs10204824	2	147615152	G	A	0.661034	0.003	-0.014	0.0062974	-0.0019492	0.115604	-0.164639
rs112178027	17	29236995	T	C	0.181909	0.003	0.0205	0.0079582	0.015828	0.0736846	-0.026344
rs11261001	1	18405779	C	T	0.50497	0.002	-0.0136	0.005949	-0.0009126	0.0560525	0.0120274
rs112845927	11	46311786	A	G	0.0755467	0.005	0.0264	0.011122	0.029051	0.108232	-0.00541463
rs11642231	16	89542294	A	G	0.350895	0.003	-0.0143	0.0059625	-0.012316	0.0678555	0.0827774
rs11664406	18	60064745	T	C	0.658052	0.003	-0.0113	0.0061931	0.03407	0.0587995	-0.00461061
rs11725618	4	66188051	C	T	0.313121	0.003	0.0181	0.0069054	0.018675	0.114909	0.0578915
rs11742322	5	7378078	C	T	0.305169	0.003	-0.00854	0.0063285	-0.034891	0.0596947	-0.0555127
rs11760654	7	75965497	T	C	0.365805	0.003	-0.00365	0.0060634	0.033132	0.0575819	-0.112273
rs11854314	15	73808959	T	C	0.100398	0.004	0.00878	0.0094183	0.061531	0.0867616	-0.100484
rs11921010	3	85385110	C	T	0.601392	0.003	0.0141	0.0059826	0.00052864	0.0566932	-0.0460439
rs11928552	3	48702450	C	T	0.651093	0.003	-0.0166	0.0061011	-0.0024199	0.0689851	-0.0103534
rs11940430	4	98588302	A	T	0.654076	0.003	-0.0146	0.0062803	0.0086718	0.0583989	0.0575139
rs11986483	8	136530616	C	A	0.446322	0.002	0.0137	0.0058673	-0.012138	0.0557046	-0.0241902
rs12500111	4	66974596	T	G	0.559642	0.002	-0.0145	0.0058858	-0.00012592	0.0556799	0.0243023
rs12660603	6	97522873	C	T	0.0437376	0.006	-0.0303	0.013002	-0.019878	0.122214	-0.0298408
rs13162708	5	88647527	T	C	0.143141	0.004	0.0153	0.0086827	0.050333	0.0764161	-0.163696
rs1404960	7	17101971	G	A	0.321074	0.003	-0.00422	0.0064388	-0.044733	0.0606637	0.0044899
rs145104523	21	39272184	T	C	0.125249	0.004	0.0212	0.0084301	0.028764	0.0829459	0.114489
rs150437622	19	40507307	A	C	0.0328032	0.007	-0.0411	0.017191	-0.028944	0.170585	0.102737
rs1612143	7	16966844	G	T	0.366799	0.003	-0.000144	0.0065659	0.039274	0.117006	-0.116646
rs17779352	7	17310002	C	T	0.0735587	0.004	-0.00699	0.011036	0.066638	0.0953228	-0.173996
rs2026174	13	111527606	T	C	0.521869	0.002	0.0143	0.005816	-0.0070987	0.0553302	-0.0456252
rs2060220	5	167147537	T	A	0.133201	0.004	0.0201	0.008606	0.012458	0.0823547	0.0389322
rs2215716	12	10891749	A	G	0.12326	0.004	-0.000938	0.0080632	0.045289	0.0783748	0.0404699
rs2386571	16	52040211	C	A	0.580517	0.002	-0.0157	0.005864	-0.0031985	0.0555572	-0.0114655
rs2519145	9	133632249	A	G	0.10338	0.004	-0.0253	0.010552	-0.00059424	0.103225	-0.0917864
rs2725234	4	88011120	T	C	0.0775348	0.004	-0.0151	0.0096749	-0.053089	0.090507	-0.0447882
rs2867105	2	601905	G	T	0.826044	0.003	0.0151	0.0076645	-0.043113	0.075491	-0.132275
rs34186780	14	103561258	G	T	0.262425	0.003	0.0151	0.0064807	0.0129	0.0596844	-0.224645
rs34370696	1	166890815	T	C	0.175944	0.003	-0.0192	0.0079419	0.0022361	0.0754055	0.0147901
rs35780153	4	2843547	T	C	0.295229	0.003	-0.0158	0.0065633	-0.036659	0.0623494	-0.00652122
rs3796462	4	95187678	T	C	0.701789	0.003	-0.0147	0.0062817	0.0081422	0.0590421	0.0535408
rs3865527	20	63416572	C	T	0.596421	0.003	-0.0155	0.0059571	0.00455	0.066165	0.0448778
rs42129	7	73408518	A	C	0.157058	0.003	-0.00354	0.0078959	0.044924	0.0743191	-0.117883
rs4245146	11	113447251	C	T	0.54672	0.002	0.0137	0.005902	-0.0054552	0.0555764	0.10472
rs4539287	11	15971511	G	A	0.405567	0.002	-0.0145	0.0059256	-0.0072721	0.0559213	0.0303352
rs4665972	2	27375230	C	T	0.584493	0.003	-0.000958	0.0060073	-0.039066	0.0568931	-0.0541394
rs516636	1	177886382	A	C	0.191849	0.003	0.00728	0.0071103	0.038843	0.0677892	-0.0208151
rs55864872	19	4004562	G	A	0.299205	0.003	-0.0152	0.0064404	-0.0012828	0.0729348	0.0571362
rs55986679	8	27548836	T	A	0.189861	0.003	0.0179	0.0073056	0.011372	0.0690387	0.00826574
rs56737752	8	42648865	A	G	0.0596421	0.005	-0.0343	0.011833	0.0032534	0.11944	0.110199
rs571513	3	136376193	G	A	0.752485	0.003	0.016	0.0067797	-0.011743	0.0652325	-0.0731085
rs6062899	20	63348441	A	G	0.82505	0.003	-0.0225	0.0079186	-0.0047519	0.0849144	0.137063
rs6142608	20	32103140	T	G	0.370775	0.003	0.0139	0.0059493	0.0054085	0.0566093	-0.0528735
rs62444738	7	17529569	G	A	0.305169	0.003	-0.000323	0.0064221	-0.035528	0.0600631	-0.0156214
rs660594	6	31869473	A	G	0.576541	0.003	0.000933	0.0058181	0.032587	0.0555663	-0.0465676
rs6697255	1	77494455	C	T	0.451292	0.003	-0.0146	0.0059176	-0.0076689	0.0556446	-0.0842516
rs6699355	1	34919004	T	C	0.877734	0.004	-0.0207	0.0098056	0.013945	0.0880896	0.0967637
rs7229456	18	55431295	C	T	0.71173	0.003	-0.0153	0.006476	0.010376	0.0617049	-0.0443699
rs7248171	19	31372179	A	G	0.34493	0.003	0.0144	0.0059716	-0.0029261	0.0566263	0.0243023
rs72736777	15	78362003	G	C	0.0397614	0.007	0.0447	0.019082	0.036451	0.151668	-0.247436
rs72744938	15	56619121	T	C	0.213718	0.003	0.0173	0.0072845	0.0039238	0.0675685	-0.0479305
rs73047963	19	40596970	T	C	0.185885	0.003	-0.023	0.0078203	-0.011001	0.0729	-0.0146062
rs74922218	15	74224274	A	C	0.0188867	0.009	0.0121	0.020232	0.11752	0.265387	0.662482
rs7581162	2	60477349	A	T	0.425447	0.002	0.0136	0.0059656	0.0017575	0.0574518	0.00159872
rs7722978	5	170860694	T	A	0.680915	0.003	0.00285	0.0062703	-0.034307	0.0592407	0.0251803
rs7779445	7	32210705	C	T	0.292247	0.003	-0.0152	0.006705	-0.018452	0.111385	-0.0304592
rs78963847	15	78421830	C	G	0.0228628	0.009	0.0544	0.020514	-0.016935	0.200391	0.0128175
rs79250609	12	109551053	T	C	0.176938	0.003	-0.0189	0.0078581	-0.016332	0.162604	-0.0139975
rs7936836	11	43612095	A	C	0.399602	0.003	-0.0139	0.0059317	-0.010743	0.0560828	-0.0291199
rs80047157	15	74344665	C	T	0.153082	0.004	0.00488	0.0085361	-0.055541	0.144569	-0.0183677
rs803886	20	11865133	A	G	0.417495	0.003	0.0147	0.0059104	0.016068	0.05627	0.018331
rs8047587	16	53764710	T	G	0.462227	0.002	-0.00425	0.0058742	0.034142	0.0556805	0.0357532
rs919620	8	63464266	G	C	0.817097	0.003	-0.0184	0.0074205	0.014378	0.072508	-0.0899247
rs9881798	3	16805459	C	A	0.39165	0.003	0.0147	0.0059345	0.020762	0.0560208	-0.0356272
Abbreviations: CigDay, Cigarettes per day; MVMR, multivariable mendelian randomization; SNP, single nucleotide polymorphism; chr, chromosome; Pos, position; A1, effect allele; A2, other allele; se, standard error; exposure: coffee intake(EU); outcome: pancreatic carcinoma.

## Sheet: S7
Supplementary Table S7. Instrumental variables of SmkCes in the MVMR analyses of pancreatic cancer and coffee intake (EU)
SNP	chr	pos	A1	A2	eaf.SmkCes	se.SmkCes	beta.SmkCes	se.exposure	beta.exposure	se.outcome	beta.outcome
rs1009181	6	26158765	C	T	0.33499	0.002	-0.013	0.005987	-0.005508	0.0567316	-0.016231
rs10182249	2	22741564	A	G	0.646123	0.002	-0.0136	0.0062215	-0.0013501	0.0580507	0.0875529
rs111390860	19	40877210	A	G	0.0218688	0.006	0.0425	0.016953	-0.037805	0.178624	0.100207
rs11664406	18	60064745	T	C	0.658052	0.002	-0.00508	0.0061931	0.03407	0.0587995	-0.00461061
rs11671669	19	40818487	A	G	0.0447316	0.006	0.0352	0.015836	-0.053783	0.158793	0.0459289
rs11742322	5	7378078	C	T	0.305169	0.003	-0.00261	0.0063285	-0.034891	0.0596947	-0.0555127
rs11760654	7	75965497	T	C	0.365805	0.002	-0.00215	0.0060634	0.033132	0.0575819	-0.112273
rs11854314	15	73808959	T	C	0.100398	0.004	0.00889	0.0094183	0.061531	0.0867616	-0.100484
rs13162708	5	88647527	T	C	0.143141	0.003	0.00818	0.0086827	0.050333	0.0764161	-0.163696
rs13277840	8	42675856	T	G	0.100398	0.004	-0.022	0.009428	-0.0040023	0.0893793	-0.0401972
rs1404960	7	17101971	G	A	0.321074	0.002	-0.00176	0.0064388	-0.044733	0.0606637	0.0044899
rs149887334	19	40644690	T	C	0.0168986	0.007	-0.0368	0.01728	0.016412	0.16439	-0.062301
rs1612143	7	16966844	G	T	0.366799	0.002	-0.000137	0.0065659	0.039274	0.117006	-0.116646
rs17161045	7	32221846	C	T	0.341948	0.002	0.0137	0.0060654	0.0080816	0.0568499	-0.0813185
rs17779352	7	17310002	C	T	0.0735587	0.004	-0.00138	0.011036	0.066638	0.0953228	-0.173996
rs1910781	5	156416402	A	G	0.65507	0.002	-0.0129	0.0060204	-0.0047148	0.0567335	0.078996
rs2215716	12	10891749	A	G	0.12326	0.003	-0.00242	0.0080632	0.045289	0.0783748	0.0404699
rs2236196	20	63346204	A	G	0.730616	0.003	-0.0193	0.0068843	-0.0045731	0.0752488	0.0689662
rs2725234	4	88011120	T	C	0.0775348	0.004	-0.00855	0.0096749	-0.053089	0.090507	-0.0447882
rs2867105	2	601905	G	T	0.826044	0.003	0.0096	0.0076645	-0.043113	0.075491	-0.132275
rs35033100	20	63095021	C	T	0.0417495	0.005	-0.0307	0.014433	0.037744	0.184488	0.496646
rs35780153	4	2843547	T	C	0.295229	0.003	-0.00818	0.0065633	-0.036659	0.0623494	-0.00652122
rs368450	4	35410812	C	T	0.158052	0.003	0.0173	0.0075334	-0.0032085	0.0703801	-0.00230265
rs3950014	14	102603552	A	G	0.822068	0.003	0.0174	0.0077795	-0.020664	0.0727071	0.0391246
rs42129	7	73408518	A	C	0.157058	0.003	0.00153	0.0078959	0.044924	0.0743191	-0.117883
rs4665972	2	27375230	C	T	0.584493	0.002	-0.000899	0.0060073	-0.039066	0.0568931	-0.0541394
rs4803378	19	40827536	A	G	0.0208748	0.007	0.0566	0.020006	-0.045459	0.179972	-0.0895965
rs4974081	3	49033066	T	C	0.780318	0.003	-0.0148	0.0068401	-0.008829	0.077208	0.0138043
rs516636	1	177886382	A	C	0.191849	0.003	0.00459	0.0071103	0.038843	0.0677892	-0.0208151
rs589292	9	125055997	T	C	0.310139	0.002	-0.0138	0.0062962	-0.008079	0.0591452	-0.0320068
rs62444738	7	17529569	G	A	0.305169	0.002	0.00218	0.0064221	-0.035528	0.0600631	-0.0156214
rs6493264	15	47201166	G	T	0.387674	0.002	0.0128	0.0059424	0.0041336	0.0563369	-0.0183677
rs7109139	11	16350695	C	T	0.286282	0.003	0.0152	0.0064924	0.014957	0.0612683	-0.0121738
rs71563618	7	115197750	G	A	0.084493	0.004	0.0207	0.0093298	-0.0083651	0.0876543	-0.0396768
rs74922218	15	74224274	A	C	0.0188867	0.009	0.00967	0.020232	0.11752	0.265387	0.662482
rs7576404	2	23676301	A	G	0.139165	0.003	0.0191	0.0086855	-0.0082054	0.0815794	-0.0457299
rs7722978	5	170860694	T	A	0.680915	0.002	0.00705	0.0062703	-0.034307	0.0592407	0.0251803
rs80047157	15	74344665	C	T	0.153082	0.003	-0.00121	0.0085361	-0.055541	0.144569	-0.0183677
rs8047587	16	53764710	T	G	0.462227	0.002	-0.00398	0.0058742	0.034142	0.0556805	0.0357532
rs9409835	9	133592197	T	C	0.549702	0.002	0.0153	0.0058868	-0.008646	0.0562714	-0.051188
rs9607764	22	41015800	C	G	0.423459	0.002	-0.0127	0.0059414	-0.014202	0.0574472	0.138021
rs9802679	9	133543251	G	A	0.387674	0.002	-0.0139	0.0060426	-0.009624	0.0672746	-0.0367677
Abbreviations: SmkCes, Smoking cessation; MVMR, multivariable mendelian randomization; SNP, single nucleotide polymorphism; chr, chromosome; Pos, position; A1, effect allele; A2, other allele; se, standard error; exposure: coffee intake(EU); outcome: pancreatic carcinoma.

## Sheet: S8
Supplementary Table S8. Instrumental variables of SmkInit in the MVMR analyses of pancreatic cancer and coffee intake (EU)
SNP	chr	pos	A1	A2	eaf.SmkInit	se.SmkInit	beta.SmkInit	se.exposure	beta.exposure	se.outcome	beta.outcome
rs10028458	4	34827631	G	A	0.333002	0.002	-0.0103	0.006316	-0.011293	0.0601135	0.0214679
rs10036561	5	155394663	C	T	0.251491	0.002	0.0124	0.0066666	0.00086267	0.0659819	0.145139
rs1008078	1	90724174	T	C	0.425447	0.002	0.0103	0.0059748	-0.0017721	0.0565718	0.0252778
rs10105293	8	58886439	T	C	0.425447	0.002	-0.011	0.0060933	-0.012305	0.0573238	0.0227395
rs10148671	14	29000167	C	T	0.631213	0.002	0.00962	0.0061407	0.0016505	0.0581319	0.0144944
rs10150011	14	79036396	A	G	0.336978	0.002	0.00935	0.0060228	0.010762	0.0569582	-0.0545618
rs10159545	10	21478040	G	C	0.382704	0.002	0.0133	0.0061618	-0.0069813	0.0575	-0.0946404
rs10189693	2	151038157	A	C	0.301193	0.002	-0.0109	0.0065634	-0.0063033	0.0626365	0.090389
rs10248301	7	1598077	C	T	0.40159	0.002	-0.00887	0.0059409	0.001427	0.0670477	0.0397975
rs1027082	3	157659976	C	T	0.562624	0.002	0.00933	0.0058689	-0.0059327	0.0558211	0.00776974
rs10444314	11	7929695	G	T	0.428429	0.002	-0.00922	0.0059428	-0.002574	0.0563057	0.0214679
rs10507599	13	55113663	G	C	0.205765	0.002	-0.011	0.0071905	-0.0017884	0.067725	-0.0497156
rs10509162	10	61822298	A	G	0.418489	0.002	0.00929	0.0059749	0.0043826	0.0568166	0.064851
rs10745324	1	112166100	G	A	0.672962	0.002	-0.00962	0.0060736	0.00067105	0.057805	0.0207825
rs10746578	9	78897904	G	A	0.327038	0.002	-0.00915	0.0062491	0.0037088	0.0570239	-0.00130085
rs10774624	12	111395984	A	G	0.529821	0.002	-0.00918	0.0059391	-0.018423	0.0557122	-0.0536118
rs10789921	11	112887744	G	A	0.148111	0.002	0.0125	0.0082019	-0.0013084	0.0797968	0.0641009
rs10849770	12	120618120	G	A	0.467197	0.002	0.00948	0.0058918	0.011951	0.0555064	-0.0220411
rs10850832	12	117472900	T	C	0.166004	0.002	-0.0121	0.0078443	-0.0055891	0.0713718	-0.149429
rs10907322	1	18108601	A	G	0.542744	0.002	-0.00893	0.0058439	0.005279	0.055699	-0.0334534
rs10934409	3	117633358	T	C	0.10835	0.002	-0.0143	0.0090697	0.0035848	0.0893384	0.0678455
rs10966092	9	23831660	C	T	0.271372	0.002	-0.00967	0.0066826	0.0024657	0.0621916	-0.0397809
rs11030024	11	27487134	T	C	0.223658	0.002	-0.0108	0.0072315	0.00033	0.0676592	-0.00853633
rs11073141	15	36064519	G	A	0.523857	0.002	0.00943	0.0058753	-0.0025215	0.0558336	-0.03335
rs11125830	2	60199570	G	A	0.570577	0.002	0.00968	0.0059762	-0.0040016	0.0560171	-0.00662188
rs11162019	1	87447493	T	C	0.379722	0.002	-0.00971	0.0060662	-0.0035878	0.0564846	-0.154084
rs11197843	10	116881885	T	G	0.177932	0.002	0.0119	0.0075432	0.005623	0.0708549	-0.030253
rs113230003	19	18350146	A	G	0.238569	0.002	-0.01	0.0067257	-0.013651	0.07663	0.0945826
rs113735226	2	160304918	A	G	0.104374	0.003	-0.0155	0.0098871	-0.0001519	0.0928757	0.0251803
rs1145656	11	73594814	A	C	0.829026	0.002	-0.012	0.0077401	0.0047443	0.0742802	-0.0401972
rs114765344	1	226867344	A	G	0.0367793	0.004	0.0225	0.01517	0.011548	0.144334	0.0102473
rs11664406	18	60064745	T	C	0.658052	0.002	-0.00582	0.0061931	0.03407	0.0587995	-0.00461061
rs11672573	19	33436836	C	T	0.111332	0.003	0.015	0.009169	0.026066	0.0833032	-0.152685
rs11675305	2	80728509	T	C	0.523857	0.002	0.00882	0.005949	-0.00036793	0.0558962	-0.0696717
rs117143374	21	39183635	C	T	0.125249	0.002	0.0154	0.0083825	0.029007	0.0829734	0.119737
rs11742322	5	7378078	C	T	0.305169	0.002	-0.00196	0.0063285	-0.034891	0.0596947	-0.0555127
rs11760654	7	75965497	T	C	0.365805	0.002	-0.00304	0.0060634	0.033132	0.0575819	-0.112273
rs11770163	7	116777794	C	G	0.32008	0.002	0.00922	0.0061908	0.0046965	0.0590898	0.0465018
rs11771695	7	69466553	G	A	0.312127	0.002	-0.00911	0.0061778	-0.018544	0.0582011	-0.0494004
rs117861157	16	49515620	T	C	0.0447316	0.004	0.0194	0.014219	0.00025279	0.133752	-0.0335568
rs11787024	8	143157682	C	T	0.301193	0.002	-0.0109	0.0062708	0.008604	0.0709667	0.0646635
rs11857990	15	82954671	G	A	0.285288	0.002	-0.00934	0.0062407	-0.0035775	0.06006	0.0799196
rs11872397	18	74823326	A	G	0.256461	0.002	-0.0106	0.0067625	-0.0036241	0.0651632	0.0359461
rs11876432	18	45089460	G	C	0.227634	0.002	-0.0123	0.006788	-0.0015793	0.0644534	0.0186255
rs11994760	8	24944722	C	T	0.787276	0.002	-0.012	0.0074443	0.010297	0.0686831	0.00677698
rs12041371	1	33296061	C	T	0.611332	0.002	-0.00904	0.0059262	0.010888	0.0559194	0.0907544
rs12143162	1	72432004	C	T	0.188867	0.002	0.0113	0.0073304	0.013735	0.0693541	-0.00803217
rs12149498	16	570709	T	C	0.242545	0.002	-0.0107	0.0071361	0.0039096	0.0789368	-0.0185714
rs1222071	1	96125269	G	A	0.514911	0.002	-0.00882	0.0058266	0.017933	0.0552537	0.0483139
rs12450454	17	7890884	G	C	0.407555	0.002	-0.0126	0.0059382	-0.016789	0.0557976	-0.0951902
rs12533389	7	111196144	C	G	0.485089	0.002	-0.00925	0.0058448	0.014608	0.0554109	0.10418
rs12562500	1	237676739	C	G	0.547714	0.002	0.00877	0.0059056	-0.016231	0.0558589	-0.0323166
rs12562747	1	68012983	C	T	0.389662	0.002	-0.00928	0.0060654	0.0014517	0.0572383	-0.0506619
rs12690535	2	225394657	A	G	0.814115	0.002	0.0127	0.0075233	0.010978	0.0718722	-0.0296348
rs12708663	16	24701527	C	T	0.627237	0.002	0.00927	0.0060462	-0.0025582	0.0573382	-0.0328332
rs12716449	5	165665329	T	C	0.515905	0.002	0.00908	0.0060317	-0.001274	0.106384	-0.0362491
rs12764013	10	13498037	G	A	0.340954	0.002	-0.00957	0.0059143	-0.00057452	0.0565557	0.0441126
rs12783374	10	102075013	A	G	0.260437	0.002	0.0119	0.0066209	-0.0029992	0.0639917	0.0581746
rs12880545	14	27807577	T	C	0.38668	0.002	0.00944	0.0060527	0.0047381	0.0577611	-0.0501361
rs1291871	10	11044120	C	T	0.545726	0.002	0.0111	0.0058695	0.0049806	0.0552664	-0.0202027
rs12924902	16	89520251	C	A	0.66004	0.002	0.00895	0.0059813	-0.012337	0.0579756	-0.0967312
rs12945403	17	82046218	C	T	0.616302	0.002	-0.00941	0.0062059	0.004874	0.0686962	0.0555293
rs13009008	2	173178505	G	A	0.651093	0.002	-0.0097	0.0062046	0.0092711	0.0588016	0.00965326
rs13016900	2	49905341	T	C	0.345924	0.002	-0.00997	0.0061366	0.0089481	0.0575715	-0.0318003
rs13022438	2	161943862	G	A	0.349901	0.002	0.0132	0.0059568	-0.0074309	0.0565544	-0.0273712
rs13067741	3	114445309	T	C	0.746521	0.002	0.00966	0.0068213	-0.00052911	0.0625243	0.070738
rs13136052	4	138790572	T	G	0.476143	0.002	-0.00975	0.005956	0.0049481	0.05603	-0.0441609
rs13162305	5	12122586	T	A	0.33499	0.002	0.00975	0.0062212	0.0082595	0.0578931	-0.106139
rs13219424	6	128010939	T	C	0.314115	0.002	-0.00935	0.0063858	0.016324	0.0606946	0.0324672
rs13249795	8	63953079	T	C	0.367793	0.002	0.0094	0.0062922	0.00049012	0.0579039	-0.0936516
rs13252210	8	9912033	G	A	0.229622	0.002	0.00992	0.0067187	0.019007	0.0646403	0.0412379
rs13387445	2	212339160	T	C	0.0914513	0.003	0.0156	0.0097215	0.024007	0.0897191	-0.0494004
rs13423564	2	145649623	T	A	0.105368	0.002	0.0136	0.0090402	0.014271	0.0855713	-0.0297378
rs1373178	18	52441441	G	T	0.610338	0.002	-0.0101	0.0059829	0.010523	0.0564779	-0.0188771
rs1392510	9	8296740	C	T	0.138171	0.002	0.0143	0.0084575	-0.0081979	0.0779217	-0.0847957
rs1404960	7	17101971	G	A	0.321074	0.002	0.00123	0.0064388	-0.044733	0.0606637	0.0044899
rs142891753	19	4372582	G	A	0.0109344	0.006	-0.0376	0.02232	-0.037527	0.200317	-0.299485
rs1442872	2	59732562	T	C	0.329026	0.002	-0.00924	0.0063208	0.005507	0.0600785	0.0135084
rs1466802	11	86216171	C	T	0.756461	0.002	0.0113	0.0070176	-0.0067714	0.0659016	-0.0234734
rs147052174	1	179814032	T	G	0.0149105	0.006	0.0344	0.021453	0.019047	0.186175	-0.268664
rs147808368	6	111127974	T	C	0.0178926	0.006	0.0318	0.020787	0.030159	0.18706	-0.0580529
rs1485272	3	3685905	C	T	0.37674	0.002	-0.00907	0.0061406	0.014719	0.068406	-0.0507671
rs1534454	2	103161259	T	A	0.257455	0.002	0.0105	0.0069472	0.0099642	0.121131	-0.011769
rs153896	5	94818215	A	C	0.928429	0.003	0.0179	0.0096571	0.002395	0.0944221	-0.0312843
rs1543755	21	37721857	C	A	0.274354	0.002	0.00978	0.0068387	-0.010013	0.0644218	0.0385474
rs1612143	7	16966844	G	T	0.366799	0.002	-0.00204	0.0065659	0.039274	0.117006	-0.116646
rs167978	1	61256503	A	G	0.612326	0.002	0.00906	0.006144	0.002296	0.107707	0.148248
rs16896199	6	65078002	T	A	0.166998	0.002	0.0118	0.0074824	0.0091161	0.0737785	0.0549616
rs16943868	18	27626011	C	T	0.300199	0.002	-0.00973	0.00649	0.003635	0.0598156	-0.0808847
rs17021755	4	146659486	A	G	0.2167	0.002	-0.0121	0.0070845	-0.0076731	0.0682978	0.0754785
rs17058054	4	172097960	C	T	0.377734	0.002	-0.0094	0.0059254	0.003029	0.0564688	-0.0353163
rs17144411	10	8734333	T	G	0.171968	0.002	0.0114	0.0074387	0.013057	0.0733345	0.013607
rs17161695	7	99367083	A	T	0.11829	0.003	-0.014	0.009698	-0.020221	0.089786	-0.0563587
rs172032	19	18522945	C	T	0.425447	0.002	0.00901	0.0058941	0.010778	0.0665609	0.0908457
rs17207435	10	105339859	G	A	0.0656064	0.003	0.0186	0.012405	0.0090899	0.108366	-0.178768
rs17281792	18	75413914	G	A	0.289264	0.002	0.0106	0.0063363	-0.010856	0.061471	0.0877361
rs17496251	2	43894789	C	T	0.0974155	0.003	-0.0144	0.0096923	-0.024031	0.0906896	-0.0529789
rs17613129	5	158307332	A	T	0.284294	0.002	0.0119	0.0063652	-0.0010956	0.0602283	0.0112366
rs1776631	10	31133648	C	T	0.774354	0.002	-0.0106	0.0069893	9.91e-06	0.0705673	-0.205672
rs17779352	7	17310002	C	T	0.0735587	0.003	0.000582	0.011036	0.066638	0.0953228	-0.173996
rs183895	6	66625950	C	T	0.45825	0.002	0.00876	0.0059646	0.00098723	0.0560857	0.0561913
rs1839314	11	132215489	C	T	0.450298	0.002	0.00878	0.0059259	0.0076309	0.0557842	-0.0693501
rs185065	5	88224778	G	C	0.501988	0.002	0.0129	0.0060676	0.012523	0.104196	0.0855353
rs1991313	7	132609848	T	C	0.812127	0.002	0.0112	0.0077087	-0.017037	0.0719909	0.0286846
rs2089165	3	143929978	T	C	0.424453	0.002	-0.00891	0.0059761	0.00067179	0.0564619	-0.0821867
rs2150544	14	31977043	A	G	0.468191	0.002	0.00875	0.0058662	0.0080401	0.0551288	-0.0338671
rs2161631	16	69523045	A	C	0.223658	0.002	0.0113	0.0073787	0.008568	0.071584	0.0495518
rs2173313	6	37402510	C	T	0.530815	0.002	-0.01	0.0058616	-0.0031001	0.0560992	0.00309521
rs2178689	7	133268943	T	A	0.809145	0.002	-0.0122	0.0074026	0.0059048	0.068816	0.0892006
rs2215716	12	10891749	A	G	0.12326	0.002	0.000407	0.0080632	0.045289	0.0783748	0.0404699
rs2241764	2	132417191	T	C	0.327038	0.002	0.00935	0.0061531	0.0011411	0.0585375	0.0111377
rs2256027	20	24944008	G	A	0.975149	0.005	0.0289	0.020948	-0.06244	0.171736	0.0678455
rs2278480	3	25594252	C	T	0.291252	0.002	-0.00969	0.0064941	-0.0078014	0.0607685	-0.0458345
rs2298200	1	48895728	T	C	0.161034	0.002	0.0117	0.0075378	0.010114	0.0685738	-0.131476
rs2300989	5	109697123	G	C	0.348907	0.002	0.00981	0.0061722	0.0043414	0.0587232	-0.00893984
rs2358443	2	174065288	T	C	0.447316	0.002	-0.00915	0.0060446	0.0017628	0.0565279	0.0486949
rs2362924	10	123923617	A	G	0.751491	0.002	-0.0104	0.0065977	0.00060838	0.0627793	-0.0221434
rs2369268	14	104099946	T	C	0.156064	0.002	-0.0138	0.0077379	0.016132	0.0883062	0.0655068
rs2397135	6	53001104	A	C	0.280318	0.002	0.0101	0.006616	0.0035562	0.0618176	-0.0359381
rs2419031	18	30213739	G	A	0.250497	0.002	0.0105	0.0067393	-0.00078083	0.0639489	0.0246926
rs2450516	6	98101686	T	C	0.153082	0.002	-0.0119	0.0080671	0.0083947	0.0772619	0.0296559
rs2538918	7	88682114	A	G	0.370775	0.002	0.00947	0.006285	0.0021431	0.0592283	0.031983
rs2711607	15	53825245	T	G	0.157058	0.002	0.0114	0.0076756	0.0087595	0.070571	-0.128061
rs2717034	2	57940123	G	T	0.590457	0.002	0.0102	0.0059538	0.014067	0.0565893	-0.0195907
rs2718791	3	181213607	C	T	0.367793	0.002	-0.0092	0.0060897	0.0017044	0.0585156	0.0708312
rs2725234	4	88011120	T	C	0.0775348	0.003	0.00269	0.0096749	-0.053089	0.090507	-0.0447882
rs2783129	13	79594585	G	C	0.503976	0.002	-0.00864	0.0058965	0.0076696	0.0555734	-0.056782
rs28594180	15	73740442	G	A	0.405567	0.002	-0.00908	0.0059743	-0.0063377	0.0573419	0.0965821
rs2867105	2	601905	G	T	0.826044	0.002	0.0165	0.0076645	-0.043113	0.075491	-0.132275
rs2904471	20	55798198	G	T	0.636183	0.002	-0.00928	0.0061318	0.0084795	0.0573933	0.0559076
rs2939764	11	41393487	C	G	0.520875	0.002	-0.00913	0.0058583	0.0028581	0.0554283	-0.0268575
rs2959101	11	45996588	T	C	0.445328	0.002	-0.00889	0.0058613	-0.0012321	0.0553275	-0.0537173
rs303948	13	71791920	G	A	0.0964215	0.003	0.0147	0.01018	0.011098	0.0929456	-0.0452066
rs310333	16	71545764	C	A	0.755467	0.002	0.00975	0.0065692	-0.0019728	0.0630908	-0.0244976
rs326341	3	108092295	A	G	0.462227	0.002	-0.0101	0.0058459	-0.0074116	0.0550209	0.00019998
rs34371841	3	139808805	T	C	0.208748	0.002	0.0107	0.0069727	-0.0098865	0.0677049	0.0849843
rs34416174	10	102784131	C	G	0.310139	0.002	0.0101	0.0063954	0.0059005	0.0600131	-0.0292229
rs34631017	9	29432743	T	A	0.105368	0.003	-0.0144	0.0098478	-0.013928	0.0967052	0.0614713
rs34756027	9	135079003	A	C	0.207753	0.002	0.0111	0.0068714	0.0075612	0.0758449	-0.0598562
rs34853150	10	85579365	A	G	0.151093	0.002	0.0125	0.0079442	0.0042112	0.0759138	0.0295588
rs35025545	13	99893586	C	A	0.12326	0.002	0.0148	0.0091475	-0.00077076	0.0852731	-0.0440564
rs35701152	7	78076231	T	C	0.209742	0.002	-0.0108	0.007085	-0.0066687	0.0674401	0.0608128
rs35780153	4	2843547	T	C	0.295229	0.002	-0.00777	0.0065633	-0.036659	0.0623494	-0.00652122
rs35891966	11	20107765	A	G	0.0715706	0.003	-0.019	0.011248	-0.0096897	0.111149	-0.0272684
rs36059582	3	34563729	T	C	0.34493	0.002	0.00974	0.006111	0.010788	0.0582224	0.0313049
rs3815195	7	96992695	C	A	0.511928	0.002	-0.00924	0.0058438	0.0003056	0.0553697	-0.0324199
rs4317448	6	108614712	T	G	0.196819	0.002	-0.0121	0.0078734	-0.017509	0.0744584	-0.027988
rs4455005	17	2055242	A	G	0.639165	0.002	0.0103	0.0061219	0.0050188	0.0690329	-0.0516091
rs4479577	3	5682131	T	C	0.498012	0.002	0.00898	0.0058625	0.0014241	0.0554022	-0.03335
rs4586823	3	161988675	A	C	0.832008	0.002	-0.0115	0.0077083	0.0076658	0.0727856	-0.0339705
rs4629351	3	83810375	A	T	0.210736	0.002	-0.0108	0.0072755	0.008244	0.0659017	-0.150939
rs4719880	7	3274724	G	A	0.717694	0.002	-0.0102	0.0065443	-0.00079541	0.0624926	-0.0294288
rs4775677	15	47292243	T	G	0.388668	0.002	0.00904	0.0059254	0.007138	0.0560822	-0.0115666
rs4795457	17	28760911	T	C	0.193837	0.002	-0.0112	0.007219	-0.005097	0.0675808	-0.0303561
rs4865656	5	51363954	A	G	0.354871	0.002	-0.00913	0.0059778	0.0092029	0.0568429	0.0253753
rs4889891	17	79794855	A	C	0.470179	0.002	-0.0098	0.0058994	-0.004705	0.0657812	0.0552455
rs4957528	5	107084888	C	A	0.774354	0.002	0.0123	0.0072768	0.0016706	0.0687186	-0.043534
rs5015511	2	22323980	A	G	0.530815	0.002	0.00881	0.0059453	-0.0040473	0.0562918	0.016267
rs516636	1	177886382	A	C	0.191849	0.002	0.00643	0.0071103	0.038843	0.0677892	-0.0208151
rs531294	11	121669933	A	G	0.549702	0.002	0.0102	0.0058532	0.0028361	0.0552042	0.0071742
rs56068671	6	50629665	T	G	0.114314	0.003	-0.0167	0.010654	-0.0059174	0.0947758	-0.139377
rs56076859	13	96411867	A	C	0.356859	0.002	0.00975	0.006204	0.011524	0.0587402	0.0330479
rs56102836	8	92202976	T	C	0.0864811	0.003	0.0165	0.010169	0.0072642	0.0912277	-0.101368
rs56232102	1	31702780	C	T	0.120278	0.002	0.0133	0.008708	0.021237	0.0839469	-0.101922
rs56393977	18	41685233	T	G	0.130219	0.003	-0.0148	0.0096441	-0.014016	0.0918402	0.0324672
rs567779	12	39997685	G	T	0.689861	0.002	0.00989	0.0064328	-0.008543	0.0598852	-0.00440971
rs58901105	11	112955588	A	T	0.135189	0.002	0.0164	0.0086644	0.0097504	0.0871392	0.144966
rs5995826	22	40150149	A	G	0.562624	0.002	0.00888	0.00595	-0.0017211	0.05709	-0.0341775
rs60031276	11	64245438	G	A	0.362823	0.002	-0.00965	0.0060329	0.011891	0.0682287	0.0725997
rs6005754	22	28286628	C	T	0.588469	0.002	0.0101	0.0059293	0.0072562	0.0558966	0.0780715
rs6011779	20	63352965	T	C	0.808151	0.002	-0.0116	0.0074108	-0.0018693	0.0798332	0.13619
rs6060276	20	35162676	C	T	0.232604	0.002	-0.0108	0.0070948	-0.0069663	0.0666753	-0.0527681
rs61871134	10	102571233	G	A	0.054672	0.003	-0.0188	0.011783	-0.011354	0.122758	0.223783
rs61991652	14	77051861	T	C	0.262425	0.002	0.0109	0.0067848	0.011036	0.0634866	-0.0730009
rs62106252	2	408713	A	G	0.0437376	0.004	-0.0233	0.014141	-0.035021	0.137221	0.0513583
rs62266866	3	129240515	C	T	0.0715706	0.003	0.0153	0.010196	0.0059236	0.0995369	0.0355602
rs62419578	6	83647240	A	T	0.122266	0.002	0.0131	0.0084246	-0.0041887	0.0793864	-0.0917864
rs62444738	7	17529569	G	A	0.305169	0.002	-0.000238	0.0064221	-0.035528	0.0600631	-0.0156214
rs642803	11	65793149	T	C	0.457256	0.002	-0.00878	0.0058533	0.0061237	0.0560273	-0.0166376
rs6429604	1	43489477	G	A	0.328032	0.002	0.00995	0.0062403	0.017904	0.0584692	-0.0546674
rs6450799	5	30813195	T	C	0.576541	0.002	0.0089	0.0059113	0.010824	0.0557245	0.0900235
rs6466629	7	117910896	C	A	0.303181	0.002	0.0124	0.0062778	0.0035262	0.0602061	0.0549616
rs6470709	8	90116409	C	T	0.713718	0.002	-0.0102	0.0063819	0.0021543	0.062445	-0.129767
rs6472232	8	65880397	G	T	0.375746	0.002	-0.00942	0.0061253	0.00066006	0.057517	-0.0195907
rs6555924	5	170855630	C	T	0.757455	0.002	0.0104	0.0069243	-0.022744	0.064762	-0.0220411
rs6600376	1	38284556	C	A	0.292247	0.002	0.0104	0.0063128	0.0143	0.0591328	-0.0748313
rs66467047	3	84832507	G	A	0.312127	0.002	-0.00967	0.0062884	-0.0032141	0.0594831	0.00876151
rs66569213	1	80328163	A	C	0.299205	0.002	0.00953	0.0063242	0.0074686	0.060579	-0.00752827
rs6668959	1	174088488	T	C	0.44831	0.002	-0.00867	0.0058573	-0.012427	0.0554872	0.0271287
rs6692862	1	236649376	G	C	0.635189	0.002	0.00912	0.0060914	0.0014741	0.0583806	-0.00783058
rs6743090	2	136353815	G	T	0.307157	0.002	-0.0103	0.0065739	0.0058221	0.0620314	-0.0235757
rs6815597	4	180380230	A	G	0.219682	0.002	-0.00988	0.0066145	0.00069236	0.0624815	-0.0259334
rs6845883	4	66935782	G	A	0.785288	0.002	-0.0128	0.0070851	0.0049947	0.0653079	0.102286
rs6865678	5	79962926	G	T	0.635189	0.002	0.00968	0.0059765	0.010404	0.0572576	-0.075586
rs6935954	6	26255223	G	A	0.609344	0.002	-0.00964	0.005875	0.0099306	0.0559627	0.0101483
rs7020349	9	11055174	A	G	0.214712	0.002	-0.0109	0.0074953	-0.017652	0.0688268	-0.0600685
rs7021901	9	125134275	T	C	0.436382	0.002	-0.00867	0.0058451	-0.0050186	0.0561241	-0.000900405
rs707443	1	72522608	T	C	0.232604	0.002	-0.0115	0.0067572	-0.0095534	0.0633922	-0.0524519
rs7124946	11	41116149	C	T	0.322068	0.002	0.0094	0.0064604	0.0002447	0.110011	-0.00732677
rs71491831	11	124735887	A	G	0.0735587	0.003	-0.0178	0.010926	-0.0054713	0.110778	0.103639
rs71627577	5	43125693	G	A	0.119284	0.002	-0.017	0.0094447	-0.020691	0.185967	-0.0610247
rs7167266	15	96952631	A	G	0.173956	0.002	0.0118	0.0075503	0.0079748	0.0704917	0.0168571
rs72677177	1	71654351	A	G	0.412525	0.002	-0.00943	0.0059473	0.0062314	0.0561506	-0.0898153
rs72733215	9	38258140	G	T	0.181909	0.002	0.0124	0.0079088	0.011023	0.0720494	-0.131476
rs72938304	18	55994512	A	G	0.0964215	0.002	-0.0143	0.0091175	-0.0014187	0.0859444	-0.0199986
rs7402939	15	98640647	C	T	0.628231	0.002	0.00944	0.0060938	-0.0030899	0.0582036	-0.0745081
rs74078208	14	98033345	C	T	0.361829	0.002	0.00915	0.006189	0.0040104	0.0588246	0.0570417
rs74531549	12	132785584	C	A	0.11332	0.002	0.0137	0.0084195	0.0031982	0.0814006	-0.0510828
rs75121303	5	104372504	C	G	0.178926	0.002	-0.0132	0.0081715	-0.0078112	0.07856	0.0333381
rs75261919	6	99880758	T	C	0.105368	0.003	-0.0139	0.0095125	-0.0061989	0.0908672	-0.0222456
rs7579055	2	202838889	G	A	0.11332	0.002	0.0138	0.0090965	0.0087208	0.0865224	0.00518653
rs75919030	17	52115837	C	T	0.234592	0.002	-0.0108	0.0066371	-0.0095094	0.0630536	0.0151841
rs7617480	3	49173299	C	A	0.78827	0.002	-0.0123	0.006938	-0.013968	0.0780651	0.00538547
rs7635815	3	70837788	C	T	0.274354	0.002	-0.0103	0.0064648	-0.0006726	0.0625059	0.121864
rs7680926	4	31178603	G	A	0.507952	0.002	-0.0096	0.0058376	0.0018599	0.0554923	-0.0786104
rs76931937	6	111091716	T	C	0.0457256	0.004	-0.022	0.01621	0.0019848	0.153073	0.0940366
rs769668	4	139937563	C	T	0.331014	0.002	-0.00973	0.0061554	-0.0096181	0.0593237	0.0927615
rs769954	2	199827436	C	G	0.675944	0.002	0.00923	0.0062786	0.0014601	0.0596585	-0.0134906
rs7720233	5	60751005	T	C	0.591451	0.002	0.00874	0.0058631	0.0027544	0.055563	-0.0125788
rs773107	12	55975722	G	A	0.318091	0.002	-0.0107	0.0061827	0.017997	0.0587704	0.0244975
rs77963899	8	27250359	T	C	0.0666004	0.003	-0.0193	0.012613	0.030369	0.122812	0.0482186
rs7804761	7	1799373	G	A	0.412525	0.002	0.00895	0.0058895	0.0025617	0.0564067	0.0650384
rs78299333	2	144601028	G	A	0.186879	0.002	0.0135	0.0077096	0.008533	0.0758854	0.0752002
rs7855587	9	3011890	T	G	0.521869	0.002	0.0113	0.0058759	0.0068116	0.0556637	-0.0948603
rs78649824	11	30978512	C	T	0.0675944	0.003	-0.0184	0.01217	0.0091173	0.119296	0.0721346
rs78975669	11	111457182	A	G	0.055666	0.004	-0.022	0.015047	-0.01986	0.160757	0.269798
rs7901883	10	101427081	A	G	0.257455	0.002	-0.011	0.0069295	0.0029608	0.0672293	0.0829615
rs792933	9	119281542	G	A	0.455268	0.002	-0.00872	0.005859	-0.0035691	0.0552823	-0.0407178
rs8010469	14	58176650	G	A	0.525845	0.002	-0.0108	0.0058891	-0.003503	0.0553773	-0.0411345
rs8043667	16	87354159	T	A	0.469185	0.002	0.00874	0.0058534	0.010227	0.06605	0.0839734
rs8047587	16	53764710	T	G	0.462227	0.002	0.00434	0.0058742	0.034142	0.0556805	0.0357532
rs8074594	17	32305979	A	G	0.627237	0.002	-0.00914	0.0059679	0.0031027	0.0568423	-0.0108587
rs870090	1	163823118	G	C	0.318091	0.002	0.0102	0.006299	0.0017008	0.0589888	-0.0904719
rs893475	15	67177870	G	A	0.355865	0.002	-0.00909	0.0061522	-0.0029267	0.0693926	0.0303352
rs9315009	13	30451315	T	C	0.692843	0.002	0.00952	0.0063874	-0.021846	0.0616471	-0.0808847
rs9329906	6	157273473	G	C	0.524851	0.002	-0.00894	0.0059834	0.011941	0.0561403	0.0730646
rs9364753	6	164658801	C	T	0.255467	0.002	0.00991	0.0067474	-0.013921	0.0660699	0.10598
rs9488265	6	97213361	G	A	0.77336	0.002	0.00993	0.0067587	-0.011131	0.0659637	-0.0964008
rs9538536	13	59962187	G	T	0.668986	0.002	-0.00936	0.0063492	0.008193	0.0607577	-0.0548787
rs9541495	13	68676267	T	C	0.083499	0.003	-0.0163	0.010994	0.025615	0.112365	-0.219525
rs9571567	13	66269493	A	G	0.232604	0.002	-0.00957	0.0064632	-0.0070928	0.0605421	-0.0517144
rs9613472	22	27576518	G	A	0.541749	0.002	0.00867	0.0058849	-0.014734	0.0562263	0.118139
rs9643322	8	91451952	A	G	0.484095	0.002	-0.00951	0.0059319	0.0035442	0.0562145	-0.0380134
rs980183	2	59084401	A	G	0.615308	0.002	-0.00883	0.0059579	0.01219	0.0562501	0.0117309
rs9863150	3	85865885	C	T	0.465209	0.002	-0.012	0.0059011	0.010394	0.0561329	0.0274206
rs9881798	3	16805459	C	A	0.39165	0.002	0.00916	0.0059345	0.020762	0.0560208	-0.0356272
rs9882678	3	74828970	T	G	0.828032	0.002	0.0122	0.0077471	-0.011001	0.0719477	0.0495518
rs9884587	4	27964883	T	C	0.732604	0.002	-0.0104	0.006608	0.0090824	0.0628404	-0.0224501
rs9888090	10	54897544	C	T	0.581511	0.002	-0.00906	0.0059025	-0.0016529	0.0555358	0.0742722
rs9897185	17	39233156	G	A	0.737575	0.002	-0.00996	0.0068978	-0.0090137	0.0648373	0.00886063
Abbreviations: SmkInit, Smoking initiation; MVMR, multivariable mendelian randomization; SNP, single nucleotide polymorphism; chr, chromosome; Pos, position; A1, effect allele; A2, other allele; se, standard error; exposure: coffee intake(EU); outcome: pancreatic carcinoma.

## Sheet: S9
Supplementary Table S9. Instrumental variables of DrnkWk in the MVMR analyses of pancreatic cancer and coffee intake (EU)
SNP	chr	pos	A1	A2	eaf.DrnkWk	se.DrnkWk	beta.DrnkWk	se.exposure	beta.exposure	se.outcome	beta.outcome
rs1001129	2	16424086	A	G	0.812127	0.002	-0.0122	0.007522	-0.005241	0.068656	0.124957
rs10105127	8	63940452	C	T	0.666004	0.002	0.0103	0.006203	0.004613	0.058297	-0.028502
rs10168771	2	62676052	A	G	0.646123	0.002	-0.01	0.006231	-0.014784	0.059837	-0.091458
rs10496076	2	57715852	C	T	0.624254	0.002	0.0116	0.006076	0.01522	0.058033	-0.040301
rs10502172	11	113328424	T	C	0.479125	0.002	-0.00985	0.005809	-0.014267	0.055078	-0.011162
rs10838596	11	46315444	A	G	0.324056	0.002	0.0103	0.00636	0.018025	0.071136	-0.012275
rs10862246	12	81147286	T	G	0.22167	0.002	0.0114	0.007015	0.001538	0.06615	-0.021121
rs10876168	12	51386852	T	C	0.399602	0.002	-0.0106	0.005897	0.002013	0.056178	0.024009
rs111203819	4	18369520	G	T	0.485089	0.002	0.0101	0.005829	0.007964	0.055399	-0.049085
rs112223196	16	28287097	C	A	0.190855	0.002	-0.0117	0.006882	0.012315	0.077964	0.057514
rs112635299	14	94371805	T	G	0.0168986	0.006	-0.0481	0.020026	0.007902	0.169044	-0.337433
rs11587399	1	50395399	T	A	0.217694	0.002	-0.0119	0.007064	0.008218	0.071066	0.157431
rs11642782	16	71392958	C	T	0.082505	0.003	0.0202	0.010775	0.02536	0.102067	-0.002904
rs116541234	2	43885706	C	A	0.0904573	0.003	-0.0177	0.009864	-0.017638	0.093942	-0.047931
rs11664406	18	60064745	T	C	0.658052	0.002	0.00612	0.006193	0.03407	0.0588	-0.004611
rs11692435	2	97658891	A	G	0.083499	0.003	0.0191	0.011222	-0.013807	0.103455	-0.111602
rs11742322	5	7378078	C	T	0.305169	0.002	0.000866	0.006329	-0.034891	0.059695	-0.055513
rs11760654	7	75965497	T	C	0.365805	0.002	-0.00247	0.006063	0.033132	0.057582	-0.112273
rs11854314	15	73808959	T	C	0.100398	0.003	0.0031	0.009418	0.061531	0.086762	-0.100484
rs1190824	14	58204341	A	G	0.335984	0.002	0.0105	0.006131	-0.003455	0.058182	-0.022552
rs11942731	4	142565809	G	A	0.738569	0.002	0.0118	0.006941	-0.002108	0.067099	-0.104805
rs12459249	19	40833991	C	T	0.681909	0.002	0.00427	0.006167	-0.038654	0.059006	-0.013085
rs12506241	4	39060036	A	C	0.209742	0.002	-0.0127	0.007228	0.013724	0.070406	0.061189
rs12792587	11	8346758	T	C	0.0924453	0.003	0.0153	0.009582	0.016414	0.093021	0.081303
rs13064514	3	81230327	A	G	0.180915	0.002	0.012	0.007316	0.004293	0.06851	-0.039261
rs13077520	3	155617055	C	T	0.242545	0.002	-0.012	0.007154	-0.004258	0.067093	0.00995
rs13233398	7	104032513	T	C	0.539761	0.002	0.00976	0.005934	0.001101	0.056195	0.003693
rs13288470	9	126926280	T	A	0.11332	0.003	-0.016	0.008806	0.001033	0.085049	0.00896
rs13298691	9	106557793	T	G	0.2833	0.002	-0.0113	0.0066	0.009414	0.063603	0.055056
rs147711594	3	101174511	T	G	0.0248509	0.005	-0.0298	0.019563	-0.027298	0.196532	0.157773
rs1532438	15	86224137	G	C	0.359841	0.002	0.0109	0.006241	-0.006787	0.059486	0.081856
rs1591660	10	108740454	T	C	0.227634	0.002	-0.0108	0.006621	-0.006795	0.062858	0.003295
rs1612143	7	16966844	G	T	0.366799	0.002	-0.00182	0.006566	0.039274	0.117006	-0.116646
rs17779352	7	17310002	C	T	0.0735587	0.003	0.00353	0.011036	0.066638	0.095323	-0.173996
rs17824247	2	143394970	C	T	0.422465	0.002	-0.0106	0.00591	-0.00338	0.05656	0.061001
rs17884691	22	46085743	A	G	0.232604	0.002	-0.0114	0.006802	-0.012609	0.073508	-0.156654
rs1796322	12	87775520	A	G	0.644135	0.002	-0.00998	0.005988	0.004586	0.056717	0.036235
rs1814032	8	91993219	A	C	0.237575	0.002	-0.0114	0.006918	0.001551	0.064569	-0.092225
rs1937522	13	67506685	G	A	0.522863	0.002	-0.00966	0.005826	0.011686	0.055211	0.024693
rs2213041	4	99326194	A	C	0.146123	0.002	0.0264	0.007716	-0.004433	0.074144	0.019312
rs2215716	12	10891749	A	G	0.12326	0.002	0.00146	0.008063	0.045289	0.078375	0.04047
rs2310752	1	65926722	A	G	0.428429	0.002	-0.00977	0.005969	0.0006	0.05614	0.014987
rs2608817	4	39425581	T	C	0.617296	0.002	-0.0106	0.006017	-0.00082	0.057278	-0.007125
rs2725234	4	88011120	T	C	0.0775348	0.003	-0.00616	0.009675	-0.053089	0.090507	-0.044788
rs2867105	2	601905	G	T	0.826044	0.002	0.00238	0.007665	-0.043113	0.075491	-0.132275
rs28680958	1	173879670	A	G	0.22167	0.002	-0.0137	0.007068	-0.017793	0.068424	0.10472
rs2954017	8	125464631	C	T	0.517893	0.002	0.01	0.005823	0.000663	0.055215	-0.011465
rs328365	16	73830763	A	G	0.413519	0.002	-0.00981	0.005904	-0.000144	0.055811	-0.022041
rs35548939	11	27443325	T	C	0.117296	0.003	-0.0149	0.009097	-0.009238	0.085883	0.005385
rs35637422	3	184291798	G	A	0.771372	0.002	0.012	0.006799	0.016184	0.067038	-0.047511
rs35780153	4	2843547	T	C	0.295229	0.002	-0.00559	0.006563	-0.036659	0.062349	-0.006521
rs35866503	7	73591446	T	C	0.187873	0.002	0.0123	0.007292	0.051853	0.067387	-0.125903
rs3820702	2	152124339	A	T	0.316103	0.002	-0.0106	0.006421	-0.004354	0.061561	0.092488
rs411482	19	48600190	T	C	0.367793	0.002	0.0103	0.005996	0.00411	0.067638	0.090937
rs41288799	2	27130762	C	G	0.0328032	0.005	-0.0259	0.015692	-0.030913	0.143449	-0.105916
rs4141541	5	51288403	C	T	0.415507	0.002	-0.0101	0.005879	0.00813	0.055907	0.018331
rs41859	7	69541890	A	G	0.313121	0.002	-0.00999	0.006177	-0.019215	0.05772	-0.077853
rs4463912	12	49814231	T	C	0.378728	0.002	-0.00992	0.005987	-0.004031	0.056527	-0.029635
rs449783	2	40165563	T	A	0.0765408	0.003	-0.0209	0.012203	-0.033371	0.109722	-0.055513
rs4501371	5	144980888	A	T	0.56163	0.002	-0.0095	0.005875	0.007941	0.055495	0.061189
rs4509046	5	167376480	C	T	0.486084	0.002	0.00945	0.005851	-0.011149	0.055436	-0.056782
rs4653016	1	33310840	A	C	0.641153	0.002	0.0104	0.006271	-0.020387	0.06	-0.047826
rs4657405	1	165147812	C	T	0.738569	0.002	-0.0111	0.006273	-0.006005	0.059625	-0.013491
rs4775790	15	48985598	A	C	0.643141	0.002	-0.0105	0.006059	0.017907	0.057607	-0.019591
rs4834269	4	112360795	C	T	0.437376	0.002	0.00961	0.005902	-0.01591	0.056181	0.080381
rs516636	1	177886382	A	C	0.191849	0.002	-0.00661	0.00711	0.038843	0.067789	-0.020815
rs528483	2	44903271	A	C	0.427435	0.002	0.0143	0.006014	-0.000375	0.056799	0.029753
rs55704226	5	88159182	T	C	0.589463	0.002	-0.01	0.006039	0.009279	0.057125	-0.040301
rs55767930	5	132868260	A	G	0.145129	0.002	-0.0128	0.007795	0.002471	0.072508	-0.079151
rs55872084	5	156474993	T	G	0.22664	0.002	0.012	0.006811	-0.014704	0.065537	0.064757
rs55932213	9	105993341	G	A	0.701789	0.002	0.0127	0.006933	-0.007648	0.116402	-0.088613
rs55938136	17	45720994	G	A	0.238569	0.002	-0.023	0.006933	-0.00167	0.066596	0.04612
rs56115085	12	6744449	T	C	0.145129	0.002	-0.0132	0.008182	-0.017268	0.077903	-0.029944
rs57828851	17	7829033	A	T	0.572565	0.002	0.0112	0.005967	-0.010349	0.066024	0.10409
rs6062678	20	64257449	T	G	0.437376	0.002	0.00356	0.005978	0.036168	0.056051	-0.007327
rs6136459	20	18664994	C	T	0.414513	0.002	-0.00975	0.005928	-0.004098	0.056016	-0.03335
rs61873510	10	100866753	T	G	0.306163	0.002	-0.0105	0.00651	0.002125	0.116029	-0.026447
rs62040419	16	64800251	T	C	0.182903	0.002	-0.0125	0.007539	-0.00176	0.072868	0.080935
rs62064594	17	45382815	A	G	0.158052	0.003	-0.0173	0.008319	-0.002331	0.078178	0.026058
rs62444738	7	17529569	G	A	0.305169	0.002	-0.00383	0.006422	-0.035528	0.060063	-0.015621
rs6447135	4	42166359	G	C	0.244533	0.002	0.0119	0.006671	0.002502	0.065428	0.147471
rs660594	6	31869473	A	G	0.576541	0.002	-0.00508	0.005818	0.032587	0.055566	-0.046568
rs6698883	1	33903134	T	C	0.899602	0.003	-0.0161	0.009993	0.019532	0.091663	0.098124
rs67306085	12	122984186	C	T	0.0188867	0.005	0.0304	0.019062	0.030077	0.18805	0.064101
rs68052904	1	15590219	C	T	0.269384	0.002	-0.0108	0.006548	-0.010331	0.061396	-0.025626
rs6829566	4	173140304	G	A	0.183897	0.002	0.0126	0.007796	-0.002836	0.072843	-0.03273
rs6855246	4	102191313	G	A	0.0884692	0.003	-0.0294	0.011586	-0.026035	0.107459	0.007373
rs6944446	7	128027463	A	G	0.528827	0.002	0.00949	0.005823	0.0076	0.055959	-0.101479
rs6961031	7	153757514	T	G	0.45825	0.002	-0.00984	0.006016	-0.001104	0.056885	0.066911
rs6962879	7	14255543	G	C	0.632207	0.002	0.00993	0.005912	-0.000366	0.056876	-0.008839
rs698015	14	56803107	T	C	0.629225	0.002	0.0103	0.006263	0.006464	0.106711	0.047933
rs7138618	12	91691816	C	A	0.581511	0.002	-0.0103	0.005904	0.003365	0.055753	0.021468
rs71461441	12	37991639	G	A	0.282306	0.002	-0.0108	0.0065	0.002916	0.06242	0.01341
rs7162115	15	51999076	T	G	0.429423	0.002	0.00973	0.006054	0.005774	0.107396	0.059118
rs72768619	16	24670796	T	C	0.0755467	0.004	-0.0217	0.012474	-0.024588	0.123587	0.134181
rs733324	16	85651514	A	G	0.263419	0.002	0.0112	0.006703	0.00263	0.076661	0.079273
rs74922218	15	74224274	A	C	0.0188867	0.006	0.0095	0.020232	0.11752	0.265387	0.662482
rs7573334	2	177286437	C	T	0.182903	0.002	-0.0124	0.007152	-0.005335	0.066513	-0.091677
rs758270	7	51242399	C	T	0.424453	0.002	0.00953	0.005858	-0.001825	0.055758	0.010445
rs7928223	11	113585570	G	A	0.238569	0.002	0.0126	0.006746	0.013416	0.062306	-0.090581
rs80047157	15	74344665	C	T	0.153082	0.003	-0.00913	0.008536	-0.055541	0.144569	-0.018368
rs800578	8	115857251	C	T	0.800199	0.002	0.0114	0.007121	-0.010666	0.067097	0.040662
rs8047587	16	53764710	T	G	0.462227	0.002	-0.0109	0.005874	0.034142	0.055681	0.035753
rs823105	1	205688442	A	G	0.431412	0.002	0.00982	0.005859	-0.002926	0.05592	0.003394
rs828867	2	74107335	A	G	0.522863	0.002	0.0103	0.006031	-0.002181	0.10391	-0.108142
rs893946	18	55315227	T	C	0.346918	0.002	-0.0102	0.006155	-0.004202	0.05843	0.04717
rs9401593	6	98101925	C	A	0.507952	0.002	0.0096	0.005856	0.014475	0.055452	0.023228
rs9646538	18	43120913	T	G	0.364811	0.002	0.0109	0.006171	-0.021558	0.106006	0.099031
rs9835724	3	84915825	G	A	0.338966	0.002	0.0127	0.006253	0.005906	0.060205	0.08856
rs9969217	7	99293815	A	G	0.0984095	0.003	-0.0173	0.01044	-0.02828	0.099746	0.023326
Abbreviations: DrnkWk, Drinks per week; MVMR, multivariable mendelian randomization; SNP, single nucleotide polymorphism; chr, chromosome; Pos, position; A1, effect allele; A2, other allele; se, standard error; exposure: coffee intake(EU); outcome: pancreatic carcinoma.

## Sheet: S10
Supplementary Table S10. Instrumental variables of T2D in the MVMR analyses of pancreatic cancer and coffee intake (EU)
SNP	nearest_genes	pos	A1	A2	eaf.T2D	se.T2D	beta.T2D	se.exposure	beta.exposure	se.outcome	beta.outcome
rs10033601	FBXW7	152330909	A	G	0.338922	0.00721107	-0.0409373	0.0064696	-0.01316	0.0615625	0.0148886
rs10112232	INTS8	94812806	G	A	0.53953	0.00682363	-0.0372699	0.0058675	0.005799	0.0555204	0.0517382
rs10247092	MRPS24	43851718	A	G	0.0488898	0.0156238	0.0873551	0.019443	-0.010112	0.201884	0.166616
rs1043246	ATP2A3	3924792	C	G	0.149838	0.00954708	0.0543191	0.0079383	0.013495	0.0880093	-0.0462534
rs10466811	KLHL42	27806268	G	A	0.23707	0.00808935	-0.0512322	0.0061307	-0.004829	0.0579972	0.00329457
rs10838516	SLC35C1	45808738	C	T	0.306357	0.00745689	-0.041005	0.0059735	0.0048454	0.0666261	0.00965326
rs10936661	CLDN11	170854323	C	T	0.155596	0.00946208	-0.0535938	0.0084164	-0.023581	0.0764848	-0.110373
rs10946388	CDKAL1	20527827	A	G	0.26294	0.00778203	-0.0454035	0.006354	0.0028303	0.0595304	0.00179838
rs10974438	GLIS3	4291928	A	C	0.374208	0.00704162	0.0431823	0.0061044	-0.0069617	0.0570524	-0.0932124
rs11169176	BCDIN3D	49847230	G	A	0.471996	0.00683583	0.0396962	0.0058744	-0.0072727	0.0555522	-0.0858847
rs112108223	CCND2	4161922	G	A	0.0225891	0.0249156	-0.354533	0.027903	0.014421	0.204078	-0.428631
rs112266976	LDHD	75131847	C	G	0.0913931	0.0120428	-0.0662328	0.011594	-0.015463	0.104597	-0.169366
rs112374228	FAM234A	245118	A	G	0.0971907	0.0116232	-0.0691987	0.0082049	0.0062979	0.0813396	-0.00400802
rs112650492	TOX2	44062215	C	G	0.0352261	0.0180696	0.158855	0.018232	-0.0084923	0.155227	-0.270235
rs114546213	SLCO6A1	102378930	G	A	0.0468363	0.015939	0.0979487	0.013714	0.018689	0.140754	0.136714
rs11631200	MAP2K5	67624062	G	A	0.493005	0.00684032	0.0423933	0.005878	0.0037214	0.0555438	-0.13159
rs116435075	TMEM176A	150808307	G	A	0.163407	0.00915513	0.0542704	0.0096236	-4.86e-05	0.0867478	-0.000500125
rs11742322	ADCY2	7378078	T	C	0.252437	0.00785109	-0.00999292	0.0063285	-0.034891	0.0596947	-0.0555127
rs11759026	CENPW	126470949	A	G	0.243862	0.00787418	0.0466581	0.0069717	0.0075266	0.0690528	0.169067
rs11760654	POR	75965497	C	T	0.460318	0.00684501	0.000648715	0.0060634	0.033132	0.0575819	-0.112273
rs117929681	PIK3C3	42317896	A	G	0.0596897	0.0142605	0.0777969	0.024059	-0.0029698	0.235111	0.202533
rs11854314	C15orf59	73808959	C	T	0.149951	0.00952616	0.0300282	0.0094183	0.061531	0.0867616	-0.100484
rs12001437	DCAF12	34074478	T	C	0.352183	0.00712404	0.041023	0.0060353	0.014143	0.0575318	0.0241071
rs12057776	PHGDH	119719529	C	T	0.266455	0.00768076	0.0445911	0.0064961	0.0072607	0.0606594	-0.0730009
rs12143910	ZC3H11B	219497656	A	T	0.585121	0.0069371	0.0409767	0.0058646	0.0049762	0.0557425	0.0300441
rs12150997	INSR	7112254	G	A	0.163503	0.00919063	0.0507534	0.0083073	-0.0042741	0.144814	0.159906
rs12154627	KLF14	130738173	T	C	0.465283	0.00684488	-0.0502307	0.0059538	0.0074013	0.0557499	-0.0804511
rs12248718	CDC123	12200327	A	G	0.287818	0.0075167	0.0471316	0.0064743	0.0043706	0.0616404	0.0270313
rs12379111	RP11-145E5.5	22128181	C	G	0.136757	0.0100456	-0.0556813	0.010135	-0.0048027	0.102536	0.164242
rs12459249	CTC-490E21.12	40833991	T	C	0.70666	0.00759566	0.0208386	0.0061672	-0.038654	0.0590061	-0.0130852
rs12601921	BPTF	67829238	C	T	0.236588	0.00801381	0.0447813	0.007473	0.027133	0.0690647	-0.0723557
rs12625828	CEBPB	50228048	G	T	0.389444	0.00701224	-0.0397439	0.0061119	-0.0042365	0.059171	0.077794
rs12650565	GNPDA2	45032772	C	T	0.198598	0.00863483	-0.0529351	0.0076421	-0.0043585	0.0729924	0.0107421
rs1265093	PSORS1C1	31139410	G	A	0.271586	0.00763231	0.043877	0.006358	-0.017462	0.060572	-0.0363528
rs13023789	ERBB4	211746241	A	C	0.477498	0.00681683	-0.0385707	0.005824	0.0032607	0.0552558	0.0531615
rs13162708	MEF2C	88647527	C	T	0.107756	0.0109207	0.0471146	0.0086827	0.050333	0.0764161	-0.163696
rs13221883	RAMP3	45208619	C	G	0.0361641	0.0187105	-0.102691	0.016735	0.0070373	0.135236	-0.34517
rs13406582	BCL11A	60323802	T	C	0.0484623	0.0156125	0.103714	0.014609	0.013463	0.165233	0.430158
rs13429321	GALNT3	165748500	A	T	0.493881	0.0068109	-0.0395407	0.005825	-0.0010851	0.0554009	0.0317893
rs1367173	ZFP36L2	43222246	C	T	0.0724095	0.0133884	-0.0893585	0.0086477	-0.017539	0.0818714	-0.0551956
rs140670189	NRXN3	79367151	T	C	0.207805	0.00835685	0.0563603	0.0072763	-0.011945	0.0664742	-0.142832
rs1468906	ST6GAL1	186930328	A	G	0.406244	0.00695512	-0.0483658	0.0061069	-0.00063248	0.0590425	0.102015
rs151041974	UBE2E2	23093439	C	T	0.069344	0.013627	-0.080889	0.014735	0.00080786	0.143126	-0.0110609
rs151061230	AC105052.1	102697668	C	A	0.073358	0.0132705	-0.0791347	0.014876	-0.016469	0.135166	-0.179246
rs1513275	JAZF1	28219614	T	C	0.178003	0.00892091	0.0497237	0.0079074	-0.0014061	0.124295	0.049171
rs16901574	CDKAL1	20756745	C	G	0.125149	0.0104552	-0.0754699	0.0093719	0.0041659	0.0840491	-0.139607
rs16988025	UQCR10	29768380	C	T	0.0863753	0.0122817	-0.0730323	0.0099729	0.0077991	0.0935498	-0.0725707
rs171042	ZNF831	59129324	C	T	0.361385	0.00714863	-0.042299	0.0066577	-0.0029793	0.0644303	0.0618474
rs17168486	DGKB	14858657	C	T	0.197691	0.00851563	0.0496089	0.0077215	-0.0029499	0.0727017	-0.0167393
rs17168570	DGKB	14977317	C	A	0.361262	0.00710018	0.0403021	0.0058918	0.0069949	0.0562065	0.0314987
rs17189569	ADRA2A	111211193	G	T	0.0886298	0.0121268	-0.0719298	0.010213	-0.0077556	0.0984914	0.0281014
rs17596617	HSD17B12	43669167	C	T	0.311757	0.00731609	0.0402577	0.0062684	0.0044598	0.0589655	-0.00511305
rs17712208	PROX1	213977102	T	A	0.0177717	0.0253079	0.151931	0.015684	0.014212	0.132777	-0.258512
rs17772814	MYC	127699497	G	A	0.103336	0.0116417	-0.0804395	0.011512	0.0042684	0.258039	0.0669107
rs17885652	INS-IGF2	2146073	G	A	0.19392	0.00858485	0.0470679	0.0066751	-0.0038498	0.0733939	-0.0704225
rs1796330	TSPAN8	71129173	G	C	0.40019	0.00696249	-0.0400608	0.005866	0.0068076	0.0557458	0.0274206
rs2015013	KCNQ1	2475871	C	T	0.510157	0.00683798	0.0399313	0.0059931	0.0040741	0.0569338	-0.0415514
rs2192697	FANCL	58837324	C	G	0.260315	0.00774375	0.042335	0.0068066	-0.0017973	0.0647517	0.0195085
rs2246014	ARG1	131495673	A	T	0.240179	0.00793538	0.0497213	0.0075186	0.0065106	0.146889	0.179735
rs2269423	AGPAT1	32177930	A	C	0.571032	0.00688958	0.0405292	0.0059927	0.011261	0.0570662	-0.0268575
rs227368	MANBA	102690688	C	T	0.557184	0.00690165	0.0392413	0.0058072	0.0020862	0.0552179	0.00895974
rs231911	KCNQ1	2729254	C	T	0.482217	0.00682726	0.0536528	0.005955	0.0037537	0.0663839	0.0495518
rs2342979	PDGFC	156725559	A	G	0.243736	0.00796398	-0.0448682	0.0062358	0.0022988	0.0583686	-0.0343844
rs2466293	SLC30A8	117173699	A	G	0.417605	0.00690753	0.0413751	0.0059559	0.0060239	0.0561574	-0.0497156
rs2497305	HHEX	92725864	C	T	0.52686	0.00683225	0.0490969	0.0058097	-0.0064838	0.0553552	0.0617534
rs2600231	SYN2	11998941	T	A	0.920482	0.0124481	-0.0696749	0.0092779	-0.00055714	0.0948338	-0.103695
rs2612056	HMGA2	65771691	T	G	0.0559965	0.0145933	0.120625	0.01057	-0.012947	0.0937161	-0.0821867
rs2621450	UNC5C	95214190	T	A	0.536678	0.00683285	-0.0372591	0.0059374	-0.0065859	0.0562688	-0.00732677
rs2649984	HCAR2	122707961	T	C	0.0792776	0.0126167	0.0702506	0.013514	-0.011928	0.143151	0.14011
rs2783019	BEND3	107101035	G	C	0.401442	0.00700092	-0.0430274	0.0062179	-0.00022015	0.058677	-0.0748313
rs2796441	TLE1	81694033	G	A	0.416913	0.00691629	-0.0407613	0.0058683	-0.0062497	0.0564432	0.042197
rs2842895	RREB1	7106083	G	C	0.539039	0.0068586	-0.0380012	0.0058524	0.0025668	0.0556003	0.117516
rs2867105	TMEM18	601905	T	G	0.831274	0.00914667	0.0584938	0.0076645	-0.043113	0.075491	-0.132275
rs2952994	NF1	31095843	A	T	0.650142	0.00715571	-0.0414763	0.0063517	-0.011776	0.0602546	0.00925702
rs2971669	GCK	44192179	C	T	0.134904	0.00987962	0.0702059	0.0070563	0.0025267	0.0685185	0.0798273
rs3114917	ANKRD11	89294557	G	A	0.596919	0.00698176	0.0383544	0.0064196	-0.0079598	0.0737084	-0.156654
rs34000962	TLE4	79277072	A	C	0.119181	0.0106182	-0.0589353	0.011784	-0.0071352	0.111051	-0.0509776
rs34016266	TMEM241	23369523	G	A	0.379752	0.00703721	-0.0393788	0.0060709	0.00083774	0.0574974	-0.0373904
rs34584161	RNF6	26202862	A	G	0.257589	0.00784033	-0.0464889	0.0068229	0.0039337	0.0654304	0.00945516
rs35005436	GTF2I	74720592	C	T	0.884426	0.0106304	-0.0621371	0.0079824	0.00723	0.0768209	-0.00471108
rs35120418	GALNT16	69283785	C	A	0.44307	0.00687763	0.040337	0.006092	-0.00019828	0.0579066	0.0228372
rs35780153	ADD1	2843547	C	T	0.342697	0.00723006	0.00471422	0.0065633	-0.036659	0.0623494	-0.00652122
rs3731239	CDKN2A,RP11-145E5.5	21974219	A	G	0.426733	0.0069075	-0.0534179	0.006029	0.0021693	0.0567934	-0.0479305
rs3731503	CDC25A	48184019	T	C	0.330055	0.00724711	0.0413463	0.0063219	-0.0016026	0.0614282	0.0425804
rs3850071	SPRY2	80029457	A	C	0.260435	0.00784902	-0.0461896	0.0059426	0.010959	0.0563152	-0.0463581
rs3923113	COBLL1	164645339	A	C	0.340793	0.00721128	-0.0567323	0.0060535	0.0059335	0.0572986	-0.0155198
rs41289512	NECTIN2	44848259	C	G	0.0546859	0.0153635	-0.0864552	0.014255	0.0011352	0.151854	0.127073
rs42098	HIBADH	27673893	A	T	0.188262	0.00866592	0.0489395	0.00701	-0.0074947	0.065774	-0.0673157
rs42129	FZD9	73408518	C	A	0.175769	0.00897519	0.0475438	0.0078959	0.044924	0.0743191	-0.117883
rs4457053	ZBED3	77129124	G	A	0.774726	0.00812696	-0.0557068	0.0062327	0.0087256	0.0593356	0.0211742
rs459886	PDE2A	72624278	T	C	0.589544	0.00695281	0.0421913	0.0063531	0.0040708	0.059382	0.100931
rs4659326	PTGFRN	116983188	C	T	0.263347	0.0077542	-0.0430891	0.0068857	-0.012629	0.064968	-0.0180621
rs4665378	MPV17	27325171	A	C	0.441724	0.00688054	0.0404374	0.005925	0.013776	0.0563357	-0.0285024
rs4689381	WFS1	6255461	C	T	0.43731	0.00689271	0.0392427	0.0058487	0.0075295	0.0654657	-0.0438474
rs4711750	VEGFA	43789345	T	A	0.498178	0.00685804	0.042631	0.0058101	0.00090032	0.0654356	0.0175452
rs4757496	PIK3C2A	17093471	A	G	0.34542	0.00719192	-0.0396605	0.0061109	-0.010968	0.0587137	0.0864529
rs4766975	CABP1	120631323	G	A	0.663527	0.00726385	0.046936	0.0059478	-0.010169	0.0566987	-0.056782
rs4808844	CRTC1	18701156	A	G	0.457432	0.00684066	-0.0378613	0.0059512	-0.014921	0.0675518	0.00369317
rs4951582	PPP2R5A	212235438	G	T	0.275682	0.0076643	-0.0421467	0.0060366	0.001881	0.0574575	0.0433468
rs4977201	BOP1	144286812	C	T	0.552027	0.00689026	-0.0375829	0.005945	0.010929	0.0664563	0.00399202
rs516636	SEC16B	177886382	C	A	0.195685	0.00856692	0.0244853	0.0071103	0.038843	0.0677892	-0.0208151
rs55917610	SNF8	48935189	C	G	0.677378	0.0073104	0.0403633	0.0062039	0.0068089	0.0592705	-0.0668879
rs590015	CITED2	139503855	G	A	0.50187	0.00681815	0.0403638	0.0058238	0.0073581	0.0562024	-0.000500125
rs6057945	RALY	33929374	A	T	0.729492	0.00772849	0.042379	0.0061072	0.011015	0.0580139	-0.00652122
rs6073386	GDAP1L1	44259442	A	G	0.0368855	0.0175651	0.14842	0.017609	-0.0062257	0.153447	-0.259678
rs60980157	GPSM1	136340958	C	T	0.299745	0.00751268	-0.073119	0.0070033	0.0060918	0.0795144	0.0902063
rs614691	STARD13	33098393	C	T	0.333187	0.00729494	-0.0445173	0.0070715	-4.01e-05	0.0652516	-0.084034
rs61780655	DMRTA2	50354137	C	T	0.0891725	0.0118601	0.0694621	0.012928	-0.01998	0.12088	-0.0151136
rs61872330	ACSL5	112348923	T	A	0.0770974	0.0130716	-0.0727721	0.015314	-0.019953	0.146812	0.00647897
rs62066054	GLP2R	9878711	G	A	0.319761	0.00728221	0.0409162	0.0062006	-0.0024097	0.0584952	-0.0646452
rs62092441	TCF4	55254216	G	T	0.091571	0.0117404	0.0697979	0.013114	-0.014126	0.133689	0.131554
rs62111393	INSR	7176549	C	T	0.0852648	0.0123773	-0.0755989	0.010002	0.015826	0.0944386	-0.0515038
rs62291862	LIPH	185543740	C	T	0.0928085	0.0116603	0.0657022	0.0092391	-0.010788	0.0850607	-0.0737542
rs62444738	RP11-507K12.1	17529569	A	G	0.213899	0.00838243	0.00605147	0.0064221	-0.035528	0.0600631	-0.0156214
rs62509769	GPAT4	41577898	G	A	0.116836	0.0107392	-0.0661873	0.0081101	-0.018757	0.076999	-0.0104545
rs628371	PLPPR1	101017331	G	T	0.566509	0.00689754	0.0377593	0.0058473	-0.010374	0.0554646	-0.0766651
rs6488151	SYT10	33254985	C	A	0.077357	0.0126141	0.0750366	0.012459	0.00078832	0.119	0.107957
rs6490297	CABP1	120617356	T	C	0.319006	0.0073415	-0.0447752	0.0067218	0.0015114	0.0626829	-0.0612373
rs6686155	ADAM30	119864224	C	A	0.0849752	0.0121568	0.0687809	0.011301	-0.016392	0.102519	-0.099268
rs6760762	NYAP2	226001510	C	T	0.25474	0.00791088	-0.0527105	0.0071363	0.007256	0.0664352	-0.00672255
rs6829631	FGFR3	1779959	C	T	0.59577	0.0069539	-0.0428071	0.0058343	0.0013388	0.0656155	0.0154796
rs6861279	ANKDD1B	75623584	G	A	0.238509	0.00803087	-0.0458093	0.007116	-0.014922	0.0668878	-0.0130852
rs6984305	PPP1R3B	9320758	A	T	0.841453	0.00927585	-0.0522621	0.0090454	0.023213	0.0871488	0.0107421
rs703985	ZMIZ1	79180983	A	T	0.379718	0.00702674	-0.0414816	0.0059312	-0.011001	0.0666593	-0.0201007
rs7102746	MTNR1B	92933397	T	C	0.530858	0.00688967	0.0397919	0.0060801	-0.0045955	0.102505	0.0681258
rs7206010	FTO	53721265	A	G	0.588105	0.00693545	0.0433474	0.0059898	-0.016463	0.0568818	-0.0288111
rs7238484	PMAIP1	60068320	G	T	0.200006	0.00846927	0.0464392	0.0065498	0.04079	0.0618281	-0.0115666
rs72615172	COL26A1	101563006	C	T	0.130893	0.0101592	0.0579029	0.011797	0.0055424	0.104365	-0.139607
rs72634501	MACF1	39085816	T	C	0.221972	0.00821276	0.0493881	0.0070105	-0.014747	0.0664013	-0.0701006
rs72695645	ACSL1	184792454	G	A	0.102809	0.0113482	-0.062364	0.0083864	0.015613	0.0774317	-0.0495054
rs747360	ZZEF1	4102227	G	A	0.0789557	0.0125302	0.0684199	0.012155	-0.0028139	0.109467	-0.134789
rs74922218	CCDC33	74224274	C	A	0.00177285	0.0811494	0.0114488	0.020232	0.11752	0.265387	0.662482
rs75287565	NEDD1	97449565	A	C	0.0797073	0.0127854	-0.0727106	0.012968	-0.0015927	0.116593	-0.0956302
rs75533498	PARP11	4014290	G	T	0.104191	0.0113808	-0.0947659	0.0095368	0.021691	0.0933922	0.0744579
rs75933965	TCF7L2	112989662	G	A	0.0329555	0.0185889	0.218391	0.01146	-0.011441	0.102735	-0.156654
rs75960077	VRK2	57773286	T	A	0.0976533	0.0116732	-0.067248	0.010553	-0.0097097	0.109142	0.167039
rs7602562	BCL11A	59777181	C	G	0.686831	0.00734051	-0.0423634	0.0061142	-0.012166	0.0565561	0.0896579
rs7615580	SYN2	11985766	T	C	0.0804344	0.0127345	-0.099492	0.011909	0.0042811	0.116416	0.0612832
rs76399200	SF3B1	197398421	A	G	0.00795881	0.0395621	-0.231574	0.025742	-0.025453	0.335676	0.514559
rs77177481	OSBPL5	3105584	G	T	0.0686519	0.0137378	-0.0786877	0.018285	-0.0088484	0.203355	0.201062
rs7722978	RANBP17	170860694	A	T	0.646341	0.0071213	0.0100922	0.0062703	-0.034307	0.0592407	0.0251803
rs7752992	E2F3	20425227	G	A	0.314794	0.00737688	-0.040381	0.0061073	-0.0024656	0.0541042	-0.00040008
rs7755574	RGS17	153043508	G	T	0.333201	0.00721863	0.0400368	0.0064596	-0.0013294	0.0603918	-0.0607059
rs7857390	ABO	133253159	A	G	0.635148	0.00709628	0.0440914	0.0059257	-4.45e-05	0.0566945	-0.0716034
rs78721871	AP2A2	983626	G	A	0.0359248	0.0180437	0.113577	0.019258	0.0069122	0.205543	-0.0834903
rs7909492	BTAF1	91918066	G	A	0.460092	0.00685031	-0.0403468	0.0060255	-0.0098119	0.056993	-0.0604934
rs7925578	KCNQ1	2708717	G	T	0.320875	0.00732314	0.0490888	0.0062132	0.00055197	0.0684006	-0.0871932
rs7940235	TPCN2	69052653	C	T	0.278462	0.00767999	-0.0422761	0.0079794	0.0093162	0.0911454	0.0441126
rs7941730	ETS1	128340610	T	C	0.642961	0.00710322	-0.0415157	0.0063473	0.0062594	0.059187	0.0728786
rs7948345	ETS1	128174909	C	G	0.151963	0.00960439	-0.0550643	0.0085755	-0.0051727	0.0799029	0.00309521
rs7959830	HMGA2	65953588	G	T	0.385046	0.00699357	0.0465806	0.0059064	-0.013025	0.0556435	-0.0458345
rs7991128	DLEU1	50493098	T	G	0.157406	0.00939765	-0.0619552	0.0067631	-0.013158	0.0657459	0.108047
rs7995767	LIG4	108130230	T	C	0.968265	0.0192221	-0.10831	0.011651	0.018014	0.115857	-0.0946404
rs80047157	CYP11A1	74344665	T	C	0.114891	0.0106727	0.0138974	0.0085361	-0.055541	0.144569	-0.0183677
rs8089699	METTL4	1813411	G	A	0.163001	0.00916186	0.0517125	0.0095964	0.0093351	0.15826	-0.0253178
rs8126001	OPRL1	64080106	C	T	0.521916	0.00687928	-0.0377239	0.005844	0.0032114	0.0654131	-0.0900341
rs912813	VWA5B1	20402396	T	A	0.523146	0.00683139	-0.038786	0.0059019	-0.0017969	0.0562669	-0.106695
rs9502570	RREB1	7258384	C	T	0.341298	0.00721144	-0.0436549	0.0065477	-0.0023671	0.0628279	0.00895974
rs960312	TLR4	117681501	G	A	0.745798	0.00788619	0.0439186	0.0085309	-0.031719	0.0901283	-0.297598
rs983679	NEDD1	97100923	G	A	0.764955	0.0080049	-0.0464675	0.0077873	-0.010236	0.070211	0.0807502
rs9843558	SIDT1	113591996	G	A	0.101294	0.0115121	-0.0639821	0.0082016	0.0037488	0.0740908	-0.107474
rs9879646	ZBTB20	115175681	G	A	0.159898	0.00922956	0.0508646	0.0097736	0.012073	0.0894662	-0.0911289
rs9920421	AP3S2	89824835	G	A	0.747901	0.00782608	-0.0454249	0.0065526	-0.0097657	0.0618441	0.0163654
Abbreviations: T2D, type two diabetes; MVMR, multivariable mendelian randomization; SNP, single nucleotide polymorphism; chr, chromosome; Pos, position; A1, effect allele; A2, other allele; se, standard error; exposure: coffee intake(EU); outcome: pancreatic carcinoma.

[truncated: 4 more sheets: S11, S12, S13, S14]
